# Supplementary material for: Morphogenesis and development of human telencephalic organoids in the absence and presence of exogenous extracellular matrix
Source: EMBO J. 2023 Oct 16;42(22):e113213. doi: 10.15252/embj.2022113213 (PMC10646563; doi:10.15252/embj.2022113213)
Supplement: Supplementary file 2 — Source Data for Figure 1 [file EMBJ-42-e113213-s003.zip]

Archive with 76 entries (73 files):
- Figure1/
- __MACOSX/._Figure1
- Figure1/.DS_Store
- __MACOSX/Figure1/._.DS_Store
- Figure1/Fig1C/
- __MACOSX/Figure1/._Fig1C
- Figure1/Fig1B/
- __MACOSX/Figure1/._Fig1B
- Figure1/Fig1C/.DS_Store
- __MACOSX/Figure1/Fig1C/._.DS_Store
- Figure1/Fig1C/Fig1C_OrgDiametervsTime_D10to20.csv
- __MACOSX/Figure1/Fig1C/._Fig1C_OrgDiametervsTime_D10to20.csv
- Figure1/Fig1B/Fig1B_iPSC3_D20_MGliq.jpg
- __MACOSX/Figure1/Fig1B/._Fig1B_iPSC3_D20_MGliq.jpg
- Figure1/Fig1B/Fig1B_iPSC1_D40_MGliq.jpg
- __MACOSX/Figure1/Fig1B/._Fig1B_iPSC1_D40_MGliq.jpg
- Figure1/Fig1B/.DS_Store
- __MACOSX/Figure1/Fig1B/._.DS_Store
- Figure1/Fig1B/Fig1B_H9_D40_MGliq.jpg
- __MACOSX/Figure1/Fig1B/._Fig1B_H9_D40_MGliq.jpg
- Figure1/Fig1B/Fig1B_H9_D16_MGliq.jpg
- __MACOSX/Figure1/Fig1B/._Fig1B_H9_D16_MGliq.jpg
- Figure1/Fig1B/Fig1B_iPSC2_D40_MGliq.jpg
- __MACOSX/Figure1/Fig1B/._Fig1B_iPSC2_D40_MGliq.jpg
- Figure1/Fig1B/Fig1B_H9_D20_MGnull.jpg
- __MACOSX/Figure1/Fig1B/._Fig1B_H9_D20_MGnull.jpg
- Figure1/Fig1B/Fig1B_H9_D20_MGdrop.jpg
- __MACOSX/Figure1/Fig1B/._Fig1B_H9_D20_MGdrop.jpg
- Figure1/Fig1B/Fig1B_H9_D10_MGnull.jpg
- __MACOSX/Figure1/Fig1B/._Fig1B_H9_D10_MGnull.jpg
- Figure1/Fig1B/Fig1B_H9_D40_MGdrop.jpg
- __MACOSX/Figure1/Fig1B/._Fig1B_H9_D40_MGdrop.jpg
- Figure1/Fig1B/Fig1B_H9_D40_MGnull.jpg
- __MACOSX/Figure1/Fig1B/._Fig1B_H9_D40_MGnull.jpg
- Figure1/Fig1B/Fig1B_iPSC1_D20_MGnull.jpg
- __MACOSX/Figure1/Fig1B/._Fig1B_iPSC1_D20_MGnull.jpg
- Figure1/Fig1B/Fig1B_iPSC1_D20_MGdrop.jpg
- __MACOSX/Figure1/Fig1B/._Fig1B_iPSC1_D20_MGdrop.jpg
- Figure1/Fig1B/Fig1B_iPSC2_D40_MGdrop.jpg
- __MACOSX/Figure1/Fig1B/._Fig1B_iPSC2_D40_MGdrop.jpg
- Figure1/Fig1B/Fig1B_iPSC2_D40_MGnull.jpg
- __MACOSX/Figure1/Fig1B/._Fig1B_iPSC2_D40_MGnull.jpg
- Figure1/Fig1B/Fig1B_H9_D16_MGnull.jpg
- __MACOSX/Figure1/Fig1B/._Fig1B_H9_D16_MGnull.jpg
- Figure1/Fig1B/Fig1B_H9_D16_MGdrop.jpg
- __MACOSX/Figure1/Fig1B/._Fig1B_H9_D16_MGdrop.jpg
- Figure1/Fig1B/Fig1B_H9_D13_MGnull.jpg
- __MACOSX/Figure1/Fig1B/._Fig1B_H9_D13_MGnull.jpg
- Figure1/Fig1B/Fig1B_H9_D13_MGdrop.jpg
- __MACOSX/Figure1/Fig1B/._Fig1B_H9_D13_MGdrop.jpg
- Figure1/Fig1B/Fig1B_iPSC3_D40_MGnull.jpg
- __MACOSX/Figure1/Fig1B/._Fig1B_iPSC3_D40_MGnull.jpg
- Figure1/Fig1B/Fig1B_iPSC3_D40_MGdrop.jpg
- __MACOSX/Figure1/Fig1B/._Fig1B_iPSC3_D40_MGdrop.jpg
- Figure1/Fig1B/Fig1B_iPSC1_D40_MGdrop.jpg
- __MACOSX/Figure1/Fig1B/._Fig1B_iPSC1_D40_MGdrop.jpg
- Figure1/Fig1B/Fig1B_iPSC1_D40_MGnull.jpg
- __MACOSX/Figure1/Fig1B/._Fig1B_iPSC1_D40_MGnull.jpg
- Figure1/Fig1B/Fig1B_iPSC2_D20_MGnull.jpg
- __MACOSX/Figure1/Fig1B/._Fig1B_iPSC2_D20_MGnull.jpg
- Figure1/Fig1B/Fig1B_iPSC2_D20_MGdrop.jpg
- __MACOSX/Figure1/Fig1B/._Fig1B_iPSC2_D20_MGdrop.jpg
- Figure1/Fig1B/Fig1B_iPSC3_D40_MGliq.jpg
- __MACOSX/Figure1/Fig1B/._Fig1B_iPSC3_D40_MGliq.jpg
- Figure1/Fig1B/Fig1B_iPSC1_D20_MGliq.jpg
- __MACOSX/Figure1/Fig1B/._Fig1B_iPSC1_D20_MGliq.jpg
- Figure1/Fig1B/Fig1B_H9_D13_MGliq.jpg
- __MACOSX/Figure1/Fig1B/._Fig1B_H9_D13_MGliq.jpg
- Figure1/Fig1B/Fig1B_iPSC2_D20_MGliq.jpg
- __MACOSX/Figure1/Fig1B/._Fig1B_iPSC2_D20_MGliq.jpg
- Figure1/Fig1B/Fig1B_H9_D20_MGliq.jpg
- __MACOSX/Figure1/Fig1B/._Fig1B_H9_D20_MGliq.jpg
- Figure1/Fig1B/Fig1B_iPSC3_D20_MGdrop.jpg
- __MACOSX/Figure1/Fig1B/._Fig1B_iPSC3_D20_MGdrop.jpg
- Figure1/Fig1B/Fig1B_iPSC3_D20_MGnull.jpg
- __MACOSX/Figure1/Fig1B/._Fig1B_iPSC3_D20_MGnull.jpg
