# Supplementary material for: Morphogenesis and development of human telencephalic organoids in the absence and presence of exogenous extracellular matrix
Source: EMBO J. 2023 Oct 16;42(22):e113213. doi: 10.15252/embj.2022113213 (PMC10646563; doi:10.15252/embj.2022113213)
Supplement: Supplementary file 2 — Source Data for Figure 1 [file EMBJ-42-e113213-s003.zip › Figure1/Fig1C/Fig1C_OrgDiametervsTime_D10to20.csv]

CellLine	Condition	Batch	Day	Group	Diameter_um
H9	All	B1	10	All_B1	686.4
H9	All	B1	10	All_B1	684.1
H9	All	B1	10	All_B1	684.1
H9	All	B1	10	All_B1	741.7
H9	All	B2	10	All_B2	755
H9	All	B2	10	All_B2	763.8
H9	All	B2	10	All_B2	786
H9	All	B2	10	All_B2	752.8
H9	All	B2	10	All_B2	735.1
H9	All	B2	10	All_B2	737.3
H9	All	B2	10	All_B2	746.1
H9	All	B2	10	All_B2	730.6
H9	MGdrop	B1	13	Drop_B1	901.1
H9	MGdrop	B1	13	Drop_B1	868.3
H9	MGdrop	B1	13	Drop_B1	891
H9	MGdrop	B1	13	Drop_B1	933.9
H9	MGdrop	B1	13	Drop_B1	827.9
H9	MGdrop	B1	16	Drop_B1	1287.2
H9	MGdrop	B1	16	Drop_B1	1219.1
H9	MGdrop	B1	16	Drop_B1	1128.2
H9	MGdrop	B1	16	Drop_B1	1297.3
H9	MGdrop	B1	16	Drop_B1	1244.3
H9	MGdrop	B1	20	Drop_B1	1489.2
H9	MGdrop	B1	20	Drop_B1	1428.6
H9	MGdrop	B1	20	Drop_B1	1259.5
H9	MGdrop	B1	20	Drop_B1	1421
H9	MGdrop	B2	13	Drop_B2	832.9
H9	MGdrop	B2	13	Drop_B2	916.2
H9	MGdrop	B2	13	Drop_B2	863.2
H9	MGdrop	B2	13	Drop_B2	870.8
H9	MGdrop	B2	13	Drop_B2	875.8
H9	MGdrop	B2	13	Drop_B2	767.3
H9	MGdrop	B2	13	Drop_B2	807.7
H9	MGdrop	B2	13	Drop_B2	863.2
H9	MGdrop	B2	13	Drop_B2	820.3
H9	MGdrop	B2	16	Drop_B2	1029.8
H9	MGdrop	B2	16	Drop_B2	997
H9	MGdrop	B2	16	Drop_B2	961.6
H9	MGdrop	B2	16	Drop_B2	1092.9
H9	MGdrop	B2	16	Drop_B2	1072.7
H9	MGdrop	B2	16	Drop_B2	1070.2
H9	MGdrop	B2	16	Drop_B2	1082.8
H9	MGdrop	B2	16	Drop_B2	1065.1
H9	MGdrop	B2	16	Drop_B2	885.9
H9	MGdrop	B2	20	Drop_B2	1299.9
H9	MGdrop	B2	20	Drop_B2	1383.2
H9	MGdrop	B2	20	Drop_B2	1226.7
H9	MGdrop	B2	20	Drop_B2	1236.8
H9	MGdrop	B2	20	Drop_B2	1206.5
H9	MGdrop	B2	20	Drop_B2	1332.7
H9	MGdrop	B2	20	Drop_B2	1163.6
H9	MGdrop	B2	20	Drop_B2	1378.1
H9	MGliq	B1	13	Liq_B1	787.5
H9	MGliq	B1	13	Liq_B1	850.6
H9	MGliq	B1	13	Liq_B1	838
H9	MGliq	B1	13	Liq_B1	860.7
H9	MGliq	B1	13	Liq_B1	885.9
H9	MGliq	B1	13	Liq_B1	827.9
H9	MGliq	B1	13	Liq_B1	827.9
H9	MGliq	B1	13	Liq_B1	873.3
H9	MGliq	B1	13	Liq_B1	868.3
H9	MGliq	B1	13	Liq_B1	863.2
H9	MGliq	B1	16	Liq_B1	974.3
H9	MGliq	B1	16	Liq_B1	1211.5
H9	MGliq	B1	16	Liq_B1	1118.1
H9	MGliq	B1	16	Liq_B1	1234.2
H9	MGliq	B1	16	Liq_B1	1161
H9	MGliq	B1	16	Liq_B1	1027.3
H9	MGliq	B1	16	Liq_B1	1055
H9	MGliq	B1	16	Liq_B1	1133.3
H9	MGliq	B1	16	Liq_B1	1153.5
H9	MGliq	B1	16	Liq_B1	1062.6
H9	MGliq	B1	16	Liq_B1	1075.2
H9	MGliq	B1	16	Liq_B1	959.1
H9	MGliq	B1	16	Liq_B1	1050
H9	MGliq	B1	16	Liq_B1	1108
H9	MGliq	B1	20	Liq_B1	1400.8
H9	MGliq	B1	20	Liq_B1	1239.3
H9	MGliq	B1	20	Liq_B1	1279.7
H9	MGliq	B1	20	Liq_B1	1234.2
H9	MGliq	B1	20	Liq_B1	1186.3
H9	MGliq	B1	20	Liq_B1	1257
H9	MGliq	B1	20	Liq_B1	1183.8
H9	MGliq	B1	20	Liq_B1	1007.1
H9	MGliq	B1	20	Liq_B1	1277.1
H9	MGliq	B1	20	Liq_B1	1272.1
H9	MGliq	B1	20	Liq_B1	1272.1
H9	MGliq	B2	13	Liq_B2	792.5
H9	MGliq	B2	13	Liq_B2	843
H9	MGliq	B2	13	Liq_B2	858.2
H9	MGliq	B2	13	Liq_B2	830.4
H9	MGliq	B2	13	Liq_B2	812.7
H9	MGliq	B2	13	Liq_B2	865.7
H9	MGliq	B2	13	Liq_B2	860.7
H9	MGliq	B2	13	Liq_B2	830.4
H9	MGliq	B2	13	Liq_B2	787.5
H9	MGliq	B2	13	Liq_B2	860.7
H9	MGliq	B2	13	Liq_B2	810.2
H9	MGliq	B2	13	Liq_B2	903.6
H9	MGliq	B2	13	Liq_B2	772.3
H9	MGliq	B2	13	Liq_B2	787.5
H9	MGliq	B2	13	Liq_B2	817.8
H9	MGliq	B2	13	Liq_B2	802.6
H9	MGliq	B2	13	Liq_B2	807.7
H9	MGliq	B2	13	Liq_B2	840.5
H9	MGliq	B2	13	Liq_B2	848.1
H9	MGliq	B2	13	Liq_B2	822.8
H9	MGliq	B2	13	Liq_B2	843
H9	MGliq	B2	13	Liq_B2	805.2
H9	MGliq	B2	13	Liq_B2	815.3
H9	MGliq	B2	13	Liq_B2	812.7
H9	MGliq	B2	13	Liq_B2	888.4
H9	MGliq	B2	13	Liq_B2	870.8
H9	MGliq	B2	13	Liq_B2	840.5
H9	MGliq	B2	13	Liq_B2	810.2
H9	MGliq	B2	13	Liq_B2	858.2
H9	MGliq	B2	13	Liq_B2	868.3
H9	MGliq	B2	16	Liq_B2	1092.9
H9	MGliq	B2	16	Liq_B2	994.5
H9	MGliq	B2	16	Liq_B2	1004.6
H9	MGliq	B2	16	Liq_B2	1193.9
H9	MGliq	B2	16	Liq_B2	991.9
H9	MGliq	B2	16	Liq_B2	1085.3
H9	MGliq	B2	16	Liq_B2	961.6
H9	MGliq	B2	16	Liq_B2	883.4
H9	MGliq	B2	16	Liq_B2	1039.9
H9	MGliq	B2	16	Liq_B2	1004.6
H9	MGliq	B2	16	Liq_B2	949
H9	MGliq	B2	16	Liq_B2	1017.2
H9	MGliq	B2	16	Liq_B2	1012.1
H9	MGliq	B2	16	Liq_B2	946.5
H9	MGliq	B2	16	Liq_B2	1034.8
H9	MGliq	B2	16	Liq_B2	913.7
H9	MGliq	B2	16	Liq_B2	979.3
H9	MGliq	B2	16	Liq_B2	938.9
H9	MGliq	B2	16	Liq_B2	870.8
H9	MGliq	B2	16	Liq_B2	1007.1
H9	MGliq	B2	16	Liq_B2	938.9
H9	MGliq	B2	16	Liq_B2	1002
H9	MGliq	B2	16	Liq_B2	1007.1
H9	MGliq	B2	16	Liq_B2	1022.2
H9	MGliq	B2	20	Liq_B2	1231.7
H9	MGliq	B2	20	Liq_B2	1211.5
H9	MGliq	B2	20	Liq_B2	1156
H9	MGliq	B2	20	Liq_B2	1241.8
H9	MGliq	B2	20	Liq_B2	1143.4
H9	MGliq	B2	20	Liq_B2	1161
H9	MGliq	B2	20	Liq_B2	1128.2
H9	MGliq	B2	20	Liq_B2	989.4
H9	MGliq	B2	20	Liq_B2	1105.5
H9	MGliq	B2	20	Liq_B2	1022.2
H9	MGliq	B2	20	Liq_B2	1166.1
H9	MGliq	B2	20	Liq_B2	1244.3
H9	MGliq	B2	20	Liq_B2	1226.7
H9	MGliq	B2	20	Liq_B2	1095.4
H9	MGliq	B2	20	Liq_B2	1289.8
H9	MGliq	B2	20	Liq_B2	1173.7
H9	MGliq	B2	20	Liq_B2	1234.2
H9	MGnull	B1	13	Null_B1	746.1
H9	MGnull	B1	13	Null_B1	739.5
H9	MGnull	B1	13	Null_B1	715.1
H9	MGnull	B1	13	Null_B1	721.8
H9	MGnull	B1	16	Null_B1	845.8
H9	MGnull	B1	16	Null_B1	845.8
H9	MGnull	B1	16	Null_B1	814.8
H9	MGnull	B1	16	Null_B1	856.8
H9	MGnull	B1	20	Null_B1	936.4
H9	MGnull	B1	20	Null_B1	916.2
H9	MGnull	B1	20	Null_B1	946.5
H9	MGnull	B1	20	Null_B1	964.2
H9	MGnull	B1	20	Null_B1	986.9
H9	MGnull	B1	20	Null_B1	984.4
H9	MGnull	B1	20	Null_B1	981.8
H9	MGnull	B1	20	Null_B1	1004.6
H9	MGnull	B1	20	Null_B1	974.3
H9	MGnull	B1	20	Null_B1	938.9
H9	MGnull	B1	20	Null_B1	928.8
H9	MGnull	B2	13	Null_B2	730.6
H9	MGnull	B2	13	Null_B2	746.1
H9	MGnull	B2	13	Null_B2	710.7
H9	MGnull	B2	13	Null_B2	755
H9	MGnull	B2	13	Null_B2	759.4
H9	MGnull	B2	13	Null_B2	755
H9	MGnull	B2	16	Null_B2	896.7
H9	MGnull	B2	16	Null_B2	845.8
H9	MGnull	B2	16	Null_B2	834.7
H9	MGnull	B2	16	Null_B2	832.5
H9	MGnull	B2	16	Null_B2	830.3
H9	MGnull	B2	16	Null_B2	805.9
H9	MGnull	B2	20	Null_B2	936.4
H9	MGnull	B2	20	Null_B2	906.1
H9	MGnull	B2	20	Null_B2	896
H9	MGnull	B2	20	Null_B2	898.5
H9	MGnull	B2	20	Null_B2	873.3
H9	MGnull	B2	20	Null_B2	923.8
H9	MGnull	B2	20	Null_B2	883.4
H9	MGnull	B2	20	Null_B2	901.1
H9	MGnull	B2	20	Null_B2	891
H9	MGnull	B2	20	Null_B2	979.3
H9	MGnull	B2	20	Null_B2	901.1
H9	MGnull	B2	20	Null_B2	903.6
H9	MGnull	B2	20	Null_B2	908.6
H9	MGnull	B2	20	Null_B2	916.2
H9	MGnull	B2	20	Null_B2	1009.6
H9	MGnull	B2	20	Null_B2	1039.9
H9	MGnull	B2	20	Null_B2	1044.9
H9	MGnull	B2	20	Null_B2	994.5
H9	MGnull	B2	20	Null_B2	969.2
H9	MGnull	B2	20	Null_B2	999.5
H9	MGnull	B2	20	Null_B2	984.4
H9	MGnull	B2	20	Null_B2	989.4
H9	MGnull	B2	20	Null_B2	979.3
H9	MGnull	B2	20	Null_B2	1017.2
iPSC1	All	B1	10	All_B1	611.1
iPSC1	All	B1	10	All_B1	588.9
iPSC1	All	B1	10	All_B1	608.9
iPSC1	All	B1	10	All_B1	613.3
iPSC1	All	B2	10	All_B2	633.2
iPSC1	All	B2	10	All_B2	648.7
iPSC1	All	B2	10	All_B2	633.2
iPSC1	All	B2	10	All_B2	650.9
iPSC1	All	B2	10	All_B2	622.1
iPSC1	All	B2	10	All_B2	642.1
iPSC1	All	B2	10	All_B2	628.8
iPSC1	All	B2	10	All_B2	662
iPSC1	MGdrop	B1	13	Drop_B1	878.4
iPSC1	MGdrop	B1	13	Drop_B1	843
iPSC1	MGdrop	B1	13	Drop_B1	832.9
iPSC1	MGdrop	B1	13	Drop_B1	807.7
iPSC1	MGdrop	B1	13	Drop_B1	840.5
iPSC1	MGdrop	B1	16	Drop_B1	1150.9
iPSC1	MGdrop	B1	16	Drop_B1	1097.9
iPSC1	MGdrop	B1	16	Drop_B1	1196.4
iPSC1	MGdrop	B1	16	Drop_B1	1231.7
iPSC1	MGdrop	B1	16	Drop_B1	1198.9
iPSC1	MGdrop	B1	20	Drop_B1	1191.3
iPSC1	MGdrop	B1	20	Drop_B1	1173.7
iPSC1	MGdrop	B1	20	Drop_B1	1176.2
iPSC1	MGdrop	B1	20	Drop_B1	1211.5
iPSC1	MGdrop	B1	20	Drop_B1	1214
iPSC1	MGdrop	B2	13	Drop_B2	800.1
iPSC1	MGdrop	B2	13	Drop_B2	810.2
iPSC1	MGdrop	B2	13	Drop_B2	822.8
iPSC1	MGdrop	B2	13	Drop_B2	769.8
iPSC1	MGdrop	B2	13	Drop_B2	785
iPSC1	MGdrop	B2	13	Drop_B2	779.9
iPSC1	MGdrop	B2	13	Drop_B2	830.4
iPSC1	MGdrop	B2	13	Drop_B2	769.8
iPSC1	MGdrop	B2	16	Drop_B2	1050
iPSC1	MGdrop	B2	16	Drop_B2	1120.7
iPSC1	MGdrop	B2	16	Drop_B2	1050
iPSC1	MGdrop	B2	16	Drop_B2	1007.1
iPSC1	MGdrop	B2	16	Drop_B2	1097.9
iPSC1	MGdrop	B2	16	Drop_B2	1193.9
iPSC1	MGdrop	B2	16	Drop_B2	1029.8
iPSC1	MGdrop	B2	16	Drop_B2	1100.5
iPSC1	MGdrop	B2	20	Drop_B2	1269.6
iPSC1	MGdrop	B2	20	Drop_B2	1297.3
iPSC1	MGdrop	B2	20	Drop_B2	1249.4
iPSC1	MGliq	B1	13	Liq_B1	825.3
iPSC1	MGliq	B1	13	Liq_B1	779.9
iPSC1	MGliq	B1	13	Liq_B1	795.1
iPSC1	MGliq	B1	13	Liq_B1	805.2
iPSC1	MGliq	B1	13	Liq_B1	737
iPSC1	MGliq	B1	13	Liq_B1	739.5
iPSC1	MGliq	B1	13	Liq_B1	686.5
iPSC1	MGliq	B1	13	Liq_B1	704.2
iPSC1	MGliq	B1	13	Liq_B1	777.4
iPSC1	MGliq	B1	13	Liq_B1	706.7
iPSC1	MGliq	B1	13	Liq_B1	749.6
iPSC1	MGliq	B1	13	Liq_B1	762.2
iPSC1	MGliq	B1	13	Liq_B1	807.7
iPSC1	MGliq	B1	16	Liq_B1	1246.9
iPSC1	MGliq	B1	16	Liq_B1	1103
iPSC1	MGliq	B1	16	Liq_B1	1161
iPSC1	MGliq	B1	16	Liq_B1	989.4
iPSC1	MGliq	B1	16	Liq_B1	1087.8
iPSC1	MGliq	B1	16	Liq_B1	916.2
iPSC1	MGliq	B1	16	Liq_B1	880.9
iPSC1	MGliq	B1	16	Liq_B1	928.8
iPSC1	MGliq	B1	16	Liq_B1	976.8
iPSC1	MGliq	B1	16	Liq_B1	1055
iPSC1	MGliq	B1	16	Liq_B1	1148.4
iPSC1	MGliq	B1	20	Liq_B1	1173.7
iPSC1	MGliq	B1	20	Liq_B1	1070.2
iPSC1	MGliq	B1	20	Liq_B1	1176.2
iPSC1	MGliq	B1	20	Liq_B1	1156
iPSC1	MGliq	B1	20	Liq_B1	878.4
iPSC1	MGliq	B1	20	Liq_B1	956.6
iPSC1	MGliq	B1	20	Liq_B1	1009.6
iPSC1	MGliq	B1	20	Liq_B1	1062.6
iPSC1	MGliq	B1	20	Liq_B1	1143.4
iPSC1	MGliq	B2	13	Liq_B2	726.9
iPSC1	MGliq	B2	13	Liq_B2	777.4
iPSC1	MGliq	B2	13	Liq_B2	706.7
iPSC1	MGliq	B2	13	Liq_B2	747.1
iPSC1	MGliq	B2	13	Liq_B2	779.9
iPSC1	MGliq	B2	13	Liq_B2	747.1
iPSC1	MGliq	B2	13	Liq_B2	726.9
iPSC1	MGliq	B2	13	Liq_B2	802.6
iPSC1	MGliq	B2	13	Liq_B2	759.7
iPSC1	MGliq	B2	13	Liq_B2	772.3
iPSC1	MGliq	B2	13	Liq_B2	787.5
iPSC1	MGliq	B2	13	Liq_B2	772.3
iPSC1	MGliq	B2	13	Liq_B2	767.3
iPSC1	MGliq	B2	13	Liq_B2	795.1
iPSC1	MGliq	B2	13	Liq_B2	767.3
iPSC1	MGliq	B2	16	Liq_B2	1039.9
iPSC1	MGliq	B2	16	Liq_B2	969.2
iPSC1	MGliq	B2	16	Liq_B2	949
iPSC1	MGliq	B2	16	Liq_B2	1012.1
iPSC1	MGliq	B2	16	Liq_B2	1042.4
iPSC1	MGliq	B2	16	Liq_B2	1017.2
iPSC1	MGliq	B2	16	Liq_B2	1019.7
iPSC1	MGliq	B2	16	Liq_B2	1072.7
iPSC1	MGliq	B2	16	Liq_B2	1024.7
iPSC1	MGliq	B2	20	Liq_B2	1150.9
iPSC1	MGliq	B2	20	Liq_B2	1075.2
iPSC1	MGliq	B2	20	Liq_B2	1057.6
iPSC1	MGnull	B1	13	Null_B1	673.1
iPSC1	MGnull	B1	13	Null_B1	677.5
iPSC1	MGnull	B1	13	Null_B1	662
iPSC1	MGnull	B1	13	Null_B1	688.6
iPSC1	MGnull	B1	13	Null_B1	662
iPSC1	MGnull	B1	16	Null_B1	766.1
iPSC1	MGnull	B1	16	Null_B1	788.2
iPSC1	MGnull	B1	16	Null_B1	808.1
iPSC1	MGnull	B1	16	Null_B1	777.1
iPSC1	MGnull	B1	16	Null_B1	666.4
iPSC1	MGnull	B1	16	Null_B1	792.6
iPSC1	MGnull	B1	20	Null_B1	812.7
iPSC1	MGnull	B1	20	Null_B1	800.1
iPSC1	MGnull	B1	20	Null_B1	822.8
iPSC1	MGnull	B1	20	Null_B1	777.4
iPSC1	MGnull	B1	20	Null_B1	709.2
iPSC1	MGnull	B1	20	Null_B1	744.6
iPSC1	MGnull	B1	20	Null_B1	782.4
iPSC1	MGnull	B1	20	Null_B1	868.3
iPSC1	MGnull	B1	20	Null_B1	686.5
iPSC1	MGnull	B1	20	Null_B1	787.5
iPSC1	MGnull	B1	20	Null_B1	840.5
iPSC1	MGnull	B1	20	Null_B1	701.7
iPSC1	MGnull	B1	20	Null_B1	810.2
iPSC1	MGnull	B2	13	Null_B2	677.5
iPSC1	MGnull	B2	13	Null_B2	688.6
iPSC1	MGnull	B2	13	Null_B2	686.4
iPSC1	MGnull	B2	13	Null_B2	659.8
iPSC1	MGnull	B2	13	Null_B2	675.3
iPSC1	MGnull	B2	13	Null_B2	684.1
iPSC1	MGnull	B2	13	Null_B2	675.3
iPSC1	MGnull	B2	13	Null_B2	686.4
iPSC1	MGnull	B2	16	Null_B2	801.5
iPSC1	MGnull	B2	16	Null_B2	812.6
iPSC1	MGnull	B2	16	Null_B2	830.3
iPSC1	MGnull	B2	16	Null_B2	823.6
iPSC1	MGnull	B2	16	Null_B2	808.1
iPSC1	MGnull	B2	16	Null_B2	830.3
iPSC1	MGnull	B2	16	Null_B2	797.1
iPSC1	MGnull	B2	16	Null_B2	828
iPSC1	MGnull	B2	20	Null_B2	984.4
iPSC1	MGnull	B2	20	Null_B2	954.1
iPSC2	All	B1	10	All_B1	657.6
iPSC2	All	B1	10	All_B1	642.1
iPSC2	All	B1	10	All_B1	653.1
iPSC2	All	B1	10	All_B1	646.5
iPSC2	All	B2	10	All_B2	633.2
iPSC2	All	B2	10	All_B2	670.9
iPSC2	All	B2	10	All_B2	644.3
iPSC2	All	B2	10	All_B2	646.5
iPSC2	All	B2	10	All_B2	637.6
iPSC2	All	B2	10	All_B2	664.2
iPSC2	All	B2	10	All_B2	648.7
iPSC2	All	B2	10	All_B2	653.1
iPSC2	All	B3	10	All_B3	728.4
iPSC2	All	B3	10	All_B3	719.6
iPSC2	All	B3	10	All_B3	699.6
iPSC2	All	B3	10	All_B3	701.8
iPSC2	All	B3	10	All_B3	710.7
iPSC2	MGdrop	B1	13	Drop_B1	906.1
iPSC2	MGdrop	B1	13	Drop_B1	918.7
iPSC2	MGdrop	B1	13	Drop_B1	903.6
iPSC2	MGdrop	B1	13	Drop_B1	878.4
iPSC2	MGdrop	B1	13	Drop_B1	820.3
iPSC2	MGdrop	B1	16	Drop_B1	1115.6
iPSC2	MGdrop	B1	16	Drop_B1	1236.8
iPSC2	MGdrop	B1	16	Drop_B1	1203.9
iPSC2	MGdrop	B1	16	Drop_B1	1221.6
iPSC2	MGdrop	B1	16	Drop_B1	1254.4
iPSC2	MGdrop	B1	20	Drop_B1	1156
iPSC2	MGdrop	B1	20	Drop_B1	1183.8
iPSC2	MGdrop	B1	20	Drop_B1	1118.1
iPSC2	MGdrop	B1	20	Drop_B1	1239.3
iPSC2	MGdrop	B1	20	Drop_B1	1062.6
iPSC2	MGdrop	B2	13	Drop_B2	863.2
iPSC2	MGdrop	B2	13	Drop_B2	790
iPSC2	MGdrop	B2	13	Drop_B2	777.4
iPSC2	MGdrop	B2	13	Drop_B2	906.1
iPSC2	MGdrop	B2	13	Drop_B2	878.4
iPSC2	MGdrop	B2	13	Drop_B2	878.4
iPSC2	MGdrop	B2	13	Drop_B2	853.1
iPSC2	MGdrop	B2	13	Drop_B2	815.3
iPSC2	MGdrop	B2	13	Drop_B2	825.3
iPSC2	MGdrop	B2	13	Drop_B2	860.7
iPSC2	MGdrop	B2	16	Drop_B2	1171.1
iPSC2	MGdrop	B2	16	Drop_B2	1138.3
iPSC2	MGdrop	B2	16	Drop_B2	1317.5
iPSC2	MGdrop	B2	16	Drop_B2	1211.5
iPSC2	MGdrop	B2	16	Drop_B2	1239.3
iPSC2	MGdrop	B2	16	Drop_B2	1145.9
iPSC2	MGdrop	B2	16	Drop_B2	1145.9
iPSC2	MGdrop	B2	16	Drop_B2	1221.6
iPSC2	MGdrop	B2	16	Drop_B2	1143.4
iPSC2	MGdrop	B2	16	Drop_B2	1140.8
iPSC2	MGdrop	B2	20	Drop_B2	1216.6
iPSC2	MGdrop	B2	20	Drop_B2	1249.4
iPSC2	MGdrop	B2	20	Drop_B2	1123.2
iPSC2	MGdrop	B2	20	Drop_B2	1130.8
iPSC2	MGdrop	B2	20	Drop_B2	1234.2
iPSC2	MGdrop	B2	20	Drop_B2	1153.5
iPSC2	MGdrop	B2	20	Drop_B2	1236.8
iPSC2	MGdrop	B2	20	Drop_B2	1014.6
iPSC2	MGdrop	B3	13	Drop_B3	913.7
iPSC2	MGdrop	B3	13	Drop_B3	903.6
iPSC2	MGdrop	B3	13	Drop_B3	792.5
iPSC2	MGdrop	B3	13	Drop_B3	815.3
iPSC2	MGdrop	B3	13	Drop_B3	956.6
iPSC2	MGdrop	B3	13	Drop_B3	908.6
iPSC2	MGdrop	B3	16	Drop_B3	1219.1
iPSC2	MGdrop	B3	16	Drop_B3	1156
iPSC2	MGdrop	B3	16	Drop_B3	1221.6
iPSC2	MGdrop	B3	16	Drop_B3	1113.1
iPSC2	MGdrop	B3	16	Drop_B3	1097.9
iPSC2	MGdrop	B3	20	Drop_B3	1405.9
iPSC2	MGdrop	B3	20	Drop_B3	1241.8
iPSC2	MGdrop	B3	20	Drop_B3	1198.9
iPSC2	MGdrop	B3	20	Drop_B3	1231.7
iPSC2	MGdrop	B3	20	Drop_B3	1201.4
iPSC2	MGliq	B1	13	Liq_B1	787.5
iPSC2	MGliq	B1	13	Liq_B1	928.8
iPSC2	MGliq	B1	13	Liq_B1	911.2
iPSC2	MGliq	B1	13	Liq_B1	893.5
iPSC2	MGliq	B1	13	Liq_B1	848.1
iPSC2	MGliq	B1	13	Liq_B1	903.6
iPSC2	MGliq	B1	13	Liq_B1	893.5
iPSC2	MGliq	B1	13	Liq_B1	815.3
iPSC2	MGliq	B1	16	Liq_B1	1216.6
iPSC2	MGliq	B1	16	Liq_B1	1211.5
iPSC2	MGliq	B1	16	Liq_B1	1176.2
iPSC2	MGliq	B1	16	Liq_B1	1373.1
iPSC2	MGliq	B1	16	Liq_B1	1201.4
iPSC2	MGliq	B1	16	Liq_B1	1135.8
iPSC2	MGliq	B1	16	Liq_B1	1148.4
iPSC2	MGliq	B1	16	Liq_B1	1188.8
iPSC2	MGliq	B1	20	Liq_B1	1130.8
iPSC2	MGliq	B1	20	Liq_B1	1097.9
iPSC2	MGliq	B1	20	Liq_B1	1168.6
iPSC2	MGliq	B1	20	Liq_B1	1279.7
iPSC2	MGliq	B1	20	Liq_B1	1138.3
iPSC2	MGliq	B1	20	Liq_B1	1166.1
iPSC2	MGliq	B1	20	Liq_B1	1219.1
iPSC2	MGliq	B1	20	Liq_B1	1176.2
iPSC2	MGliq	B2	13	Liq_B2	835.4
iPSC2	MGliq	B2	13	Liq_B2	772.3
iPSC2	MGliq	B2	13	Liq_B2	790
iPSC2	MGliq	B2	13	Liq_B2	815.3
iPSC2	MGliq	B2	13	Liq_B2	795.1
iPSC2	MGliq	B2	13	Liq_B2	848.1
iPSC2	MGliq	B2	13	Liq_B2	883.4
iPSC2	MGliq	B2	13	Liq_B2	838
iPSC2	MGliq	B2	13	Liq_B2	863.2
iPSC2	MGliq	B2	13	Liq_B2	860.7
iPSC2	MGliq	B2	13	Liq_B2	868.3
iPSC2	MGliq	B2	13	Liq_B2	817.8
iPSC2	MGliq	B2	13	Liq_B2	787.5
iPSC2	MGliq	B2	13	Liq_B2	883.4
iPSC2	MGliq	B2	13	Liq_B2	848.1
iPSC2	MGliq	B2	13	Liq_B2	903.6
iPSC2	MGliq	B2	13	Liq_B2	853.1
iPSC2	MGliq	B2	13	Liq_B2	850.6
iPSC2	MGliq	B2	13	Liq_B2	850.6
iPSC2	MGliq	B2	13	Liq_B2	812.7
iPSC2	MGliq	B2	13	Liq_B2	810.2
iPSC2	MGliq	B2	13	Liq_B2	815.3
iPSC2	MGliq	B2	13	Liq_B2	812.7
iPSC2	MGliq	B2	13	Liq_B2	797.6
iPSC2	MGliq	B2	13	Liq_B2	855.6
iPSC2	MGliq	B2	16	Liq_B2	1029.8
iPSC2	MGliq	B2	16	Liq_B2	1337.7
iPSC2	MGliq	B2	16	Liq_B2	1236.8
iPSC2	MGliq	B2	16	Liq_B2	1148.4
iPSC2	MGliq	B2	16	Liq_B2	1047.5
iPSC2	MGliq	B2	16	Liq_B2	1166.1
iPSC2	MGliq	B2	16	Liq_B2	1209
iPSC2	MGliq	B2	16	Liq_B2	1173.7
iPSC2	MGliq	B2	16	Liq_B2	1292.3
iPSC2	MGliq	B2	16	Liq_B2	1234.2
iPSC2	MGliq	B2	16	Liq_B2	1246.9
iPSC2	MGliq	B2	16	Liq_B2	1350.3
iPSC2	MGliq	B2	16	Liq_B2	1365.5
iPSC2	MGliq	B2	16	Liq_B2	1347.8
iPSC2	MGliq	B2	16	Liq_B2	1196.4
iPSC2	MGliq	B2	16	Liq_B2	1206.5
iPSC2	MGliq	B2	20	Liq_B2	1267
iPSC2	MGliq	B2	20	Liq_B2	1302.4
iPSC2	MGliq	B2	20	Liq_B2	1294.8
iPSC2	MGliq	B2	20	Liq_B2	1307.4
iPSC2	MGliq	B2	20	Liq_B2	1120.7
iPSC2	MGliq	B2	20	Liq_B2	1044.9
iPSC2	MGliq	B2	20	Liq_B2	1274.6
iPSC2	MGliq	B2	20	Liq_B2	1246.9
iPSC2	MGliq	B2	20	Liq_B2	1092.9
iPSC2	MGliq	B2	20	Liq_B2	1226.7
iPSC2	MGliq	B3	13	Liq_B3	875.8
iPSC2	MGliq	B3	13	Liq_B3	843
iPSC2	MGliq	B3	13	Liq_B3	807.7
iPSC2	MGliq	B3	13	Liq_B3	810.2
iPSC2	MGliq	B3	13	Liq_B3	779.9
iPSC2	MGliq	B3	13	Liq_B3	767.3
iPSC2	MGliq	B3	13	Liq_B3	832.9
iPSC2	MGliq	B3	13	Liq_B3	822.8
iPSC2	MGliq	B3	13	Liq_B3	883.4
iPSC2	MGliq	B3	13	Liq_B3	853.1
iPSC2	MGliq	B3	16	Liq_B3	1060.1
iPSC2	MGliq	B3	16	Liq_B3	1176.2
iPSC2	MGliq	B3	16	Liq_B3	1044.9
iPSC2	MGliq	B3	16	Liq_B3	1145.9
iPSC2	MGliq	B3	16	Liq_B3	1022.2
iPSC2	MGliq	B3	16	Liq_B3	1148.4
iPSC2	MGliq	B3	20	Liq_B3	1188.8
iPSC2	MGliq	B3	20	Liq_B3	1211.5
iPSC2	MGliq	B3	20	Liq_B3	1203.9
iPSC2	MGliq	B3	20	Liq_B3	1110.6
iPSC2	MGliq	B3	20	Liq_B3	1075.2
iPSC2	MGnull	B1	13	Null_B1	706.3
iPSC2	MGnull	B1	13	Null_B1	706.3
iPSC2	MGnull	B1	13	Null_B1	719.6
iPSC2	MGnull	B1	13	Null_B1	721.8
iPSC2	MGnull	B1	13	Null_B1	686.4
iPSC2	MGnull	B1	16	Null_B1	828
iPSC2	MGnull	B1	16	Null_B1	848
iPSC2	MGnull	B1	16	Null_B1	834.7
iPSC2	MGnull	B1	16	Null_B1	870.1
iPSC2	MGnull	B1	16	Null_B1	828
iPSC2	MGnull	B1	20	Null_B1	885.9
iPSC2	MGnull	B1	20	Null_B1	880.9
iPSC2	MGnull	B1	20	Null_B1	860.7
iPSC2	MGnull	B1	20	Null_B1	832.9
iPSC2	MGnull	B1	20	Null_B1	822.8
iPSC2	MGnull	B1	20	Null_B1	868.3
iPSC2	MGnull	B1	20	Null_B1	681.5
iPSC2	MGnull	B1	20	Null_B1	805.2
iPSC2	MGnull	B1	20	Null_B1	870.8
iPSC2	MGnull	B1	20	Null_B1	873.3
iPSC2	MGnull	B1	20	Null_B1	903.6
iPSC2	MGnull	B1	20	Null_B1	807.7
iPSC2	MGnull	B1	20	Null_B1	817.8
iPSC2	MGnull	B1	20	Null_B1	802.6
iPSC2	MGnull	B1	20	Null_B1	959.1
iPSC2	MGnull	B2	13	Null_B2	701.8
iPSC2	MGnull	B2	13	Null_B2	739.5
iPSC2	MGnull	B2	13	Null_B2	710.7
iPSC2	MGnull	B2	13	Null_B2	708.5
iPSC2	MGnull	B2	13	Null_B2	717.3
iPSC2	MGnull	B2	16	Null_B2	839.1
iPSC2	MGnull	B2	16	Null_B2	863.5
iPSC2	MGnull	B2	16	Null_B2	839.1
iPSC2	MGnull	B2	16	Null_B2	843.5
iPSC2	MGnull	B2	16	Null_B2	774.9
iPSC2	MGnull	B2	16	Null_B2	828
iPSC2	MGnull	B2	16	Null_B2	843.5
iPSC2	MGnull	B2	16	Null_B2	797.1
iPSC2	MGnull	B2	16	Null_B2	841.3
iPSC2	MGnull	B2	16	Null_B2	894.5
iPSC2	MGnull	B2	20	Null_B2	853.1
iPSC2	MGnull	B2	20	Null_B2	936.4
iPSC2	MGnull	B2	20	Null_B2	986.9
iPSC2	MGnull	B2	20	Null_B2	941.5
iPSC2	MGnull	B2	20	Null_B2	903.6
iPSC2	MGnull	B2	20	Null_B2	896
iPSC2	MGnull	B2	20	Null_B2	891
iPSC2	MGnull	B2	20	Null_B2	885.9
iPSC2	MGnull	B2	20	Null_B2	891
iPSC2	MGnull	B2	20	Null_B2	989.4
iPSC2	MGnull	B2	20	Null_B2	792.5
iPSC2	MGnull	B2	20	Null_B2	762.2
iPSC2	MGnull	B2	20	Null_B2	870.8
iPSC2	MGnull	B2	20	Null_B2	865.7
iPSC2	MGnull	B2	20	Null_B2	931.4
iPSC2	MGnull	B2	20	Null_B2	843
iPSC2	MGnull	B2	20	Null_B2	893.5
iPSC2	MGnull	B2	20	Null_B2	903.6
iPSC2	MGnull	B3	13	Null_B3	724
iPSC2	MGnull	B3	13	Null_B3	704.1
iPSC2	MGnull	B3	13	Null_B3	721.8
iPSC2	MGnull	B3	13	Null_B3	717.3
iPSC2	MGnull	B3	13	Null_B3	688.6
iPSC2	MGnull	B3	16	Null_B3	803.7
iPSC2	MGnull	B3	16	Null_B3	832.5
iPSC2	MGnull	B3	16	Null_B3	801.5
iPSC2	MGnull	B3	16	Null_B3	823.6
iPSC2	MGnull	B3	16	Null_B3	856.8
iPSC2	MGnull	B3	16	Null_B3	870.1
iPSC2	MGnull	B3	16	Null_B3	916.6
iPSC2	MGnull	B3	16	Null_B3	883.4
iPSC2	MGnull	B3	20	Null_B3	969.2
iPSC2	MGnull	B3	20	Null_B3	966.7
iPSC2	MGnull	B3	20	Null_B3	898.5
iPSC2	MGnull	B3	20	Null_B3	1052.5
iPSC2	MGnull	B3	20	Null_B3	921.3
iPSC3	All	B1	10	All_B1	761.6
iPSC3	All	B1	10	All_B1	761.6
iPSC3	All	B1	10	All_B1	746.1
iPSC3	All	B1	10	All_B1	817
iPSC3	All	B1	10	All_B1	779.3
iPSC3	All	B1	10	All_B1	772.7
iPSC3	All	B1	10	All_B1	763.8
iPSC3	All	B1	10	All_B1	783.8
iPSC3	All	B2	10	All_B2	766.1
iPSC3	All	B2	10	All_B2	750.6
iPSC3	All	B2	10	All_B2	755
iPSC3	All	B2	10	All_B2	768.3
iPSC3	All	B2	10	All_B2	779.3
iPSC3	All	B2	10	All_B2	748.3
iPSC3	All	B2	10	All_B2	766.1
iPSC3	All	B2	10	All_B2	728.4
iPSC3	All	B2	10	All_B2	766.1
iPSC3	All	B2	10	All_B2	768.3
iPSC3	All	B2	10	All_B2	757.2
iPSC3	All	B2	10	All_B2	768.3
iPSC3	All	B3	10	All_B3	799.3
iPSC3	All	B3	10	All_B3	757.2
iPSC3	All	B3	10	All_B3	735.1
iPSC3	All	B3	10	All_B3	823.6
iPSC3	All	B3	10	All_B3	799.3
iPSC3	All	B3	10	All_B3	755
iPSC3	All	B4	10	All_B4	865.7
iPSC3	All	B4	10	All_B4	814.8
iPSC3	All	B4	10	All_B4	830.3
iPSC3	All	B5	10	All_B5	726.2
iPSC3	All	B5	10	All_B5	763.8
iPSC3	All	B5	10	All_B5	743.9
iPSC3	All	B5	10	All_B5	761.6
iPSC3	All	B5	10	All_B5	730.6
iPSC3	MGdrop	B1	13	Drop_B1	941.5
iPSC3	MGdrop	B1	13	Drop_B1	913.7
iPSC3	MGdrop	B1	13	Drop_B1	878.4
iPSC3	MGdrop	B1	13	Drop_B1	916.2
iPSC3	MGdrop	B1	13	Drop_B1	916.2
iPSC3	MGdrop	B1	13	Drop_B1	893.5
iPSC3	MGdrop	B1	13	Drop_B1	898.5
iPSC3	MGdrop	B1	13	Drop_B1	860.7
iPSC3	MGdrop	B1	13	Drop_B1	878.4
iPSC3	MGdrop	B1	13	Drop_B1	888.4
iPSC3	MGdrop	B1	16	Drop_B1	1034.8
iPSC3	MGdrop	B1	16	Drop_B1	1103
iPSC3	MGdrop	B1	16	Drop_B1	1183.8
iPSC3	MGdrop	B1	16	Drop_B1	1282.2
iPSC3	MGdrop	B1	16	Drop_B1	1125.7
iPSC3	MGdrop	B1	16	Drop_B1	1133.3
iPSC3	MGdrop	B1	16	Drop_B1	1087.8
iPSC3	MGdrop	B1	16	Drop_B1	1128.2
iPSC3	MGdrop	B1	20	Drop_B1	1310
iPSC3	MGdrop	B1	20	Drop_B1	1360.4
iPSC3	MGdrop	B1	20	Drop_B1	1115.6
iPSC3	MGdrop	B1	20	Drop_B1	1012.1
iPSC3	MGdrop	B1	20	Drop_B1	1236.8
iPSC3	MGdrop	B1	20	Drop_B1	1219.1
iPSC3	MGdrop	B1	20	Drop_B1	1211.5
iPSC3	MGdrop	B1	20	Drop_B1	1254.4
iPSC3	MGdrop	B1	20	Drop_B1	1340.2
iPSC3	MGdrop	B1	20	Drop_B1	1320.1
iPSC3	MGdrop	B1	20	Drop_B1	1345.3
iPSC3	MGdrop	B2	13	Drop_B2	891
iPSC3	MGdrop	B2	13	Drop_B2	1004.6
iPSC3	MGdrop	B2	13	Drop_B2	911.2
iPSC3	MGdrop	B2	13	Drop_B2	903.6
iPSC3	MGdrop	B2	13	Drop_B2	986.9
iPSC3	MGdrop	B2	13	Drop_B2	901.1
iPSC3	MGdrop	B2	13	Drop_B2	969.2
iPSC3	MGdrop	B2	13	Drop_B2	974.3
iPSC3	MGdrop	B2	13	Drop_B2	936.4
iPSC3	MGdrop	B2	13	Drop_B2	946.5
iPSC3	MGdrop	B2	13	Drop_B2	921.3
iPSC3	MGdrop	B2	13	Drop_B2	880.9
iPSC3	MGdrop	B2	13	Drop_B2	911.2
iPSC3	MGdrop	B2	13	Drop_B2	906.1
iPSC3	MGdrop	B2	16	Drop_B2	1267
iPSC3	MGdrop	B2	16	Drop_B2	1148.4
iPSC3	MGdrop	B2	16	Drop_B2	1193.9
iPSC3	MGdrop	B2	16	Drop_B2	1249.4
iPSC3	MGdrop	B2	16	Drop_B2	1244.3
iPSC3	MGdrop	B2	16	Drop_B2	1158.5
iPSC3	MGdrop	B2	16	Drop_B2	1181.2
iPSC3	MGdrop	B2	16	Drop_B2	1294.8
iPSC3	MGdrop	B2	16	Drop_B2	1163.6
iPSC3	MGdrop	B2	16	Drop_B2	1135.8
iPSC3	MGdrop	B2	16	Drop_B2	1140.8
iPSC3	MGdrop	B2	16	Drop_B2	1183.8
iPSC3	MGdrop	B2	16	Drop_B2	1150.9
iPSC3	MGdrop	B2	20	Drop_B2	1403.3
iPSC3	MGdrop	B2	20	Drop_B2	1342.8
iPSC3	MGdrop	B2	20	Drop_B2	1292.3
iPSC3	MGdrop	B2	20	Drop_B2	1337.7
iPSC3	MGdrop	B2	20	Drop_B2	1461.4
iPSC3	MGdrop	B2	20	Drop_B2	1519.4
iPSC3	MGdrop	B2	20	Drop_B2	1236.8
iPSC3	MGdrop	B2	20	Drop_B2	1534.6
iPSC3	MGdrop	B2	20	Drop_B2	1373.1
iPSC3	MGdrop	B2	20	Drop_B2	1426.1
iPSC3	MGdrop	B2	20	Drop_B2	1448.8
iPSC3	MGdrop	B3	13	Drop_B3	795.1
iPSC3	MGdrop	B3	13	Drop_B3	848.1
iPSC3	MGdrop	B3	13	Drop_B3	908.6
iPSC3	MGdrop	B3	13	Drop_B3	1044.9
iPSC3	MGdrop	B3	13	Drop_B3	926.3
iPSC3	MGdrop	B3	16	Drop_B3	1489.2
iPSC3	MGdrop	B3	16	Drop_B3	1395.8
iPSC3	MGdrop	B3	16	Drop_B3	1166.1
iPSC3	MGdrop	B3	16	Drop_B3	1448.8
iPSC3	MGdrop	B3	16	Drop_B3	1231.7
iPSC3	MGdrop	B3	20	Drop_B3	1456.3
iPSC3	MGdrop	B3	20	Drop_B3	1206.5
iPSC3	MGdrop	B3	20	Drop_B3	1426.1
iPSC3	MGdrop	B3	20	Drop_B3	1451.3
iPSC3	MGdrop	B3	20	Drop_B3	1542.2
iPSC3	MGdrop	B4	13	Drop_B4	1110.6
iPSC3	MGdrop	B4	13	Drop_B4	941.5
iPSC3	MGdrop	B4	13	Drop_B4	1027.3
iPSC3	MGdrop	B4	16	Drop_B4	1539.6
iPSC3	MGdrop	B4	16	Drop_B4	1751.7
iPSC3	MGdrop	B4	16	Drop_B4	1340.2
iPSC3	MGdrop	B4	16	Drop_B4	1375.6
iPSC3	MGdrop	B4	16	Drop_B4	1489.2
iPSC3	MGdrop	B4	16	Drop_B4	1469
iPSC3	MGdrop	B4	20	Drop_B4	1837.5
iPSC3	MGdrop	B4	20	Drop_B4	1529.5
iPSC3	MGdrop	B4	20	Drop_B4	1915.7
iPSC3	MGdrop	B4	20	Drop_B4	1764.3
iPSC3	MGdrop	B4	20	Drop_B4	1643.1
iPSC3	MGdrop	B5	13	Drop_B5	898.5
iPSC3	MGdrop	B5	13	Drop_B5	883.4
iPSC3	MGdrop	B5	13	Drop_B5	938.9
iPSC3	MGdrop	B5	13	Drop_B5	936.4
iPSC3	MGdrop	B5	13	Drop_B5	911.2
iPSC3	MGdrop	B5	16	Drop_B5	1267
iPSC3	MGdrop	B5	16	Drop_B5	1279.7
iPSC3	MGdrop	B5	16	Drop_B5	1315
iPSC3	MGdrop	B5	16	Drop_B5	1398.3
iPSC3	MGdrop	B5	16	Drop_B5	1196.4
iPSC3	MGdrop	B5	16	Drop_B5	964.2
iPSC3	MGdrop	B5	16	Drop_B5	1405.9
iPSC3	MGdrop	B5	20	Drop_B5	1221.6
iPSC3	MGdrop	B5	20	Drop_B5	1355.4
iPSC3	MGdrop	B5	20	Drop_B5	1327.6
iPSC3	MGdrop	B5	20	Drop_B5	1390.7
iPSC3	MGdrop	B5	20	Drop_B5	1264.5
iPSC3	MGdrop	B5	20	Drop_B5	1236.8
iPSC3	MGliq	B1	13	Liq_B1	805.2
iPSC3	MGliq	B1	13	Liq_B1	810.2
iPSC3	MGliq	B1	13	Liq_B1	911.2
iPSC3	MGliq	B1	13	Liq_B1	827.9
iPSC3	MGliq	B1	13	Liq_B1	891
iPSC3	MGliq	B1	13	Liq_B1	901.1
iPSC3	MGliq	B1	13	Liq_B1	850.6
iPSC3	MGliq	B1	13	Liq_B1	805.2
iPSC3	MGliq	B1	13	Liq_B1	865.7
iPSC3	MGliq	B1	13	Liq_B1	906.1
iPSC3	MGliq	B1	13	Liq_B1	961.6
iPSC3	MGliq	B1	13	Liq_B1	941.5
iPSC3	MGliq	B1	13	Liq_B1	954.1
iPSC3	MGliq	B1	13	Liq_B1	908.6
iPSC3	MGliq	B1	13	Liq_B1	868.3
iPSC3	MGliq	B1	13	Liq_B1	921.3
iPSC3	MGliq	B1	13	Liq_B1	817.8
iPSC3	MGliq	B1	13	Liq_B1	873.3
iPSC3	MGliq	B1	13	Liq_B1	923.8
iPSC3	MGliq	B1	16	Liq_B1	1067.7
iPSC3	MGliq	B1	16	Liq_B1	1123.2
iPSC3	MGliq	B1	16	Liq_B1	1201.4
iPSC3	MGliq	B1	16	Liq_B1	1130.8
iPSC3	MGliq	B1	16	Liq_B1	1221.6
iPSC3	MGliq	B1	16	Liq_B1	1221.6
iPSC3	MGliq	B1	16	Liq_B1	1191.3
iPSC3	MGliq	B1	16	Liq_B1	1120.7
iPSC3	MGliq	B1	16	Liq_B1	1161
iPSC3	MGliq	B1	16	Liq_B1	1244.3
iPSC3	MGliq	B1	16	Liq_B1	1171.1
iPSC3	MGliq	B1	16	Liq_B1	1196.4
iPSC3	MGliq	B1	16	Liq_B1	1153.5
iPSC3	MGliq	B1	16	Liq_B1	1123.2
iPSC3	MGliq	B1	16	Liq_B1	989.4
iPSC3	MGliq	B1	16	Liq_B1	1138.3
iPSC3	MGliq	B1	16	Liq_B1	1014.6
iPSC3	MGliq	B1	16	Liq_B1	1125.7
iPSC3	MGliq	B1	16	Liq_B1	1244.3
iPSC3	MGliq	B1	16	Liq_B1	1188.8
iPSC3	MGliq	B1	16	Liq_B1	1082.8
iPSC3	MGliq	B1	20	Liq_B1	1128.2
iPSC3	MGliq	B1	20	Liq_B1	1095.4
iPSC3	MGliq	B1	20	Liq_B1	1065.1
iPSC3	MGliq	B1	20	Liq_B1	1067.7
iPSC3	MGliq	B1	20	Liq_B1	1183.8
iPSC3	MGliq	B1	20	Liq_B1	1241.8
iPSC3	MGliq	B1	20	Liq_B1	1176.2
iPSC3	MGliq	B1	20	Liq_B1	1216.6
iPSC3	MGliq	B1	20	Liq_B1	1181.2
iPSC3	MGliq	B1	20	Liq_B1	1070.2
iPSC3	MGliq	B1	20	Liq_B1	994.5
iPSC3	MGliq	B1	20	Liq_B1	1163.6
iPSC3	MGliq	B1	20	Liq_B1	1072.7
iPSC3	MGliq	B1	20	Liq_B1	1055
iPSC3	MGliq	B1	20	Liq_B1	1110.6
iPSC3	MGliq	B1	20	Liq_B1	1075.2
iPSC3	MGliq	B1	20	Liq_B1	1087.8
iPSC3	MGliq	B1	20	Liq_B1	1148.4
iPSC3	MGliq	B1	20	Liq_B1	1226.7
iPSC3	MGliq	B2	13	Liq_B2	946.5
iPSC3	MGliq	B2	13	Liq_B2	908.6
iPSC3	MGliq	B2	13	Liq_B2	966.7
iPSC3	MGliq	B2	13	Liq_B2	969.2
iPSC3	MGliq	B2	13	Liq_B2	891
iPSC3	MGliq	B2	13	Liq_B2	954.1
iPSC3	MGliq	B2	13	Liq_B2	997
iPSC3	MGliq	B2	13	Liq_B2	941.5
iPSC3	MGliq	B2	13	Liq_B2	1014.6
iPSC3	MGliq	B2	13	Liq_B2	931.4
iPSC3	MGliq	B2	13	Liq_B2	911.2
iPSC3	MGliq	B2	13	Liq_B2	941.5
iPSC3	MGliq	B2	13	Liq_B2	954.1
iPSC3	MGliq	B2	13	Liq_B2	954.1
iPSC3	MGliq	B2	13	Liq_B2	986.9
iPSC3	MGliq	B2	13	Liq_B2	933.9
iPSC3	MGliq	B2	13	Liq_B2	971.7
iPSC3	MGliq	B2	13	Liq_B2	918.7
iPSC3	MGliq	B2	13	Liq_B2	888.4
iPSC3	MGliq	B2	13	Liq_B2	954.1
iPSC3	MGliq	B2	13	Liq_B2	883.4
iPSC3	MGliq	B2	13	Liq_B2	923.8
iPSC3	MGliq	B2	13	Liq_B2	903.6
iPSC3	MGliq	B2	13	Liq_B2	944
iPSC3	MGliq	B2	13	Liq_B2	906.1
iPSC3	MGliq	B2	13	Liq_B2	946.5
iPSC3	MGliq	B2	13	Liq_B2	891
iPSC3	MGliq	B2	13	Liq_B2	1012.1
iPSC3	MGliq	B2	16	Liq_B2	1060.1
iPSC3	MGliq	B2	16	Liq_B2	1022.2
iPSC3	MGliq	B2	16	Liq_B2	1211.5
iPSC3	MGliq	B2	16	Liq_B2	1009.6
iPSC3	MGliq	B2	16	Liq_B2	1082.8
iPSC3	MGliq	B2	16	Liq_B2	1002
iPSC3	MGliq	B2	16	Liq_B2	1047.5
iPSC3	MGliq	B2	16	Liq_B2	1042.4
iPSC3	MGliq	B2	16	Liq_B2	1105.5
iPSC3	MGliq	B2	16	Liq_B2	1009.6
iPSC3	MGliq	B2	16	Liq_B2	1024.7
iPSC3	MGliq	B2	16	Liq_B2	1133.3
iPSC3	MGliq	B2	16	Liq_B2	1027.3
iPSC3	MGliq	B2	16	Liq_B2	1034.8
iPSC3	MGliq	B2	16	Liq_B2	1057.6
iPSC3	MGliq	B2	16	Liq_B2	1055
iPSC3	MGliq	B2	16	Liq_B2	1012.1
iPSC3	MGliq	B2	16	Liq_B2	1004.6
iPSC3	MGliq	B2	16	Liq_B2	1128.2
iPSC3	MGliq	B2	16	Liq_B2	1120.7
iPSC3	MGliq	B2	16	Liq_B2	1027.3
iPSC3	MGliq	B2	16	Liq_B2	1125.7
iPSC3	MGliq	B2	16	Liq_B2	1123.2
iPSC3	MGliq	B2	20	Liq_B2	1100.5
iPSC3	MGliq	B2	20	Liq_B2	1007.1
iPSC3	MGliq	B2	20	Liq_B2	1060.1
iPSC3	MGliq	B2	20	Liq_B2	1007.1
iPSC3	MGliq	B2	20	Liq_B2	1168.6
iPSC3	MGliq	B2	20	Liq_B2	1105.5
iPSC3	MGliq	B2	20	Liq_B2	1150.9
iPSC3	MGliq	B2	20	Liq_B2	1120.7
iPSC3	MGliq	B2	20	Liq_B2	933.9
iPSC3	MGliq	B2	20	Liq_B2	1027.3
iPSC3	MGliq	B2	20	Liq_B2	1153.5
iPSC3	MGliq	B2	20	Liq_B2	1082.8
iPSC3	MGliq	B2	20	Liq_B2	1087.8
iPSC3	MGliq	B2	20	Liq_B2	1259.5
iPSC3	MGliq	B2	20	Liq_B2	1080.3
iPSC3	MGliq	B2	20	Liq_B2	1062.6
iPSC3	MGliq	B2	20	Liq_B2	1193.9
iPSC3	MGliq	B2	20	Liq_B2	1085.3
iPSC3	MGliq	B2	20	Liq_B2	1203.9
iPSC3	MGliq	B2	20	Liq_B2	1103
iPSC3	MGliq	B2	20	Liq_B2	1110.6
iPSC3	MGliq	B2	20	Liq_B2	1315
iPSC3	MGliq	B2	20	Liq_B2	1100.5
iPSC3	MGliq	B3	13	Liq_B3	911.2
iPSC3	MGliq	B3	13	Liq_B3	931.4
iPSC3	MGliq	B3	13	Liq_B3	918.7
iPSC3	MGliq	B3	13	Liq_B3	994.5
iPSC3	MGliq	B3	13	Liq_B3	986.9
iPSC3	MGliq	B3	13	Liq_B3	805.2
iPSC3	MGliq	B3	16	Liq_B3	1524.5
iPSC3	MGliq	B3	16	Liq_B3	1600.2
iPSC3	MGliq	B3	16	Liq_B3	1410.9
iPSC3	MGliq	B3	16	Liq_B3	1514.4
iPSC3	MGliq	B3	16	Liq_B3	1327.6
iPSC3	MGliq	B3	20	Liq_B3	1234.2
iPSC3	MGliq	B3	20	Liq_B3	1254.4
iPSC3	MGliq	B3	20	Liq_B3	1352.9
iPSC3	MGliq	B3	20	Liq_B3	1196.4
iPSC3	MGliq	B3	20	Liq_B3	1317.5
iPSC3	MGliq	B3	20	Liq_B3	1292.3
iPSC3	MGliq	B4	13	Liq_B4	989.4
iPSC3	MGliq	B4	13	Liq_B4	1168.6
iPSC3	MGliq	B4	13	Liq_B4	1236.8
iPSC3	MGliq	B4	13	Liq_B4	1168.6
iPSC3	MGliq	B4	13	Liq_B4	991.9
iPSC3	MGliq	B4	16	Liq_B4	1489.2
iPSC3	MGliq	B4	16	Liq_B4	1479.1
iPSC3	MGliq	B4	16	Liq_B4	1655.7
iPSC3	MGliq	B4	16	Liq_B4	1416
iPSC3	MGliq	B4	16	Liq_B4	1569.9
iPSC3	MGliq	B4	16	Liq_B4	1501.8
iPSC3	MGliq	B4	20	Liq_B4	1703.7
iPSC3	MGliq	B4	20	Liq_B4	1645.6
iPSC3	MGliq	B4	20	Liq_B4	1564.9
iPSC3	MGliq	B4	20	Liq_B4	1754.2
iPSC3	MGliq	B5	13	Liq_B5	896
iPSC3	MGliq	B5	13	Liq_B5	822.8
iPSC3	MGliq	B5	13	Liq_B5	888.4
iPSC3	MGliq	B5	13	Liq_B5	873.3
iPSC3	MGliq	B5	13	Liq_B5	883.4
iPSC3	MGliq	B5	16	Liq_B5	1246.9
iPSC3	MGliq	B5	16	Liq_B5	1246.9
iPSC3	MGliq	B5	16	Liq_B5	1039.9
iPSC3	MGliq	B5	16	Liq_B5	1264.5
iPSC3	MGliq	B5	16	Liq_B5	1274.6
iPSC3	MGliq	B5	16	Liq_B5	1272.1
iPSC3	MGliq	B5	20	Liq_B5	1156
iPSC3	MGliq	B5	20	Liq_B5	1014.6
iPSC3	MGliq	B5	20	Liq_B5	1143.4
iPSC3	MGliq	B5	20	Liq_B5	1158.5
iPSC3	MGliq	B5	20	Liq_B5	997
iPSC3	MGliq	B5	20	Liq_B5	1118.1
iPSC3	MGliq	B5	20	Liq_B5	1042.4
iPSC3	MGliq	B5	20	Liq_B5	1183.8
iPSC3	MGliq	B5	20	Liq_B5	1153.5
iPSC3	MGliq	B5	20	Liq_B5	1070.2
iPSC3	MGliq	B5	20	Liq_B5	1072.7
iPSC3	MGliq	B5	20	Liq_B5	1221.6
iPSC3	MGliq	B5	20	Liq_B5	1039.9
iPSC3	MGliq	B5	20	Liq_B5	1055
iPSC3	MGnull	B1	13	Null_B1	786
iPSC3	MGnull	B1	13	Null_B1	839.1
iPSC3	MGnull	B1	13	Null_B1	774.9
iPSC3	MGnull	B1	13	Null_B1	803.7
iPSC3	MGnull	B1	13	Null_B1	808.1
iPSC3	MGnull	B1	16	Null_B1	867.9
iPSC3	MGnull	B1	16	Null_B1	790.4
iPSC3	MGnull	B1	16	Null_B1	876.8
iPSC3	MGnull	B1	16	Null_B1	848
iPSC3	MGnull	B1	16	Null_B1	836.9
iPSC3	MGnull	B1	16	Null_B1	941
iPSC3	MGnull	B1	16	Null_B1	854.6
iPSC3	MGnull	B1	16	Null_B1	883.4
iPSC3	MGnull	B1	16	Null_B1	947.6
iPSC3	MGnull	B1	20	Null_B1	974.3
iPSC3	MGnull	B1	20	Null_B1	916.2
iPSC3	MGnull	B1	20	Null_B1	938.9
iPSC3	MGnull	B1	20	Null_B1	903.6
iPSC3	MGnull	B1	20	Null_B1	878.4
iPSC3	MGnull	B1	20	Null_B1	898.5
iPSC3	MGnull	B1	20	Null_B1	858.2
iPSC3	MGnull	B1	20	Null_B1	921.3
iPSC3	MGnull	B1	20	Null_B1	1003.5
iPSC3	MGnull	B1	20	Null_B1	931.4
iPSC3	MGnull	B1	20	Null_B1	906.1
iPSC3	MGnull	B1	20	Null_B1	997
iPSC3	MGnull	B1	20	Null_B1	1014.6
iPSC3	MGnull	B1	20	Null_B1	1092.9
iPSC3	MGnull	B1	20	Null_B1	949
iPSC3	MGnull	B1	20	Null_B1	858.2
iPSC3	MGnull	B1	20	Null_B1	918.7
iPSC3	MGnull	B1	20	Null_B1	923.8
iPSC3	MGnull	B1	20	Null_B1	853.1
iPSC3	MGnull	B2	13	Null_B2	823.6
iPSC3	MGnull	B2	13	Null_B2	805.9
iPSC3	MGnull	B2	13	Null_B2	841.3
iPSC3	MGnull	B2	13	Null_B2	794.8
iPSC3	MGnull	B2	13	Null_B2	832.5
iPSC3	MGnull	B2	13	Null_B2	801.5
iPSC3	MGnull	B2	13	Null_B2	814.8
iPSC3	MGnull	B2	13	Null_B2	845.8
iPSC3	MGnull	B2	16	Null_B2	852.4
iPSC3	MGnull	B2	16	Null_B2	932.1
iPSC3	MGnull	B2	16	Null_B2	910
iPSC3	MGnull	B2	16	Null_B2	898.9
iPSC3	MGnull	B2	16	Null_B2	892.3
iPSC3	MGnull	B2	16	Null_B2	874.5
iPSC3	MGnull	B2	16	Null_B2	861.3
iPSC3	MGnull	B2	16	Null_B2	887.8
iPSC3	MGnull	B2	16	Null_B2	872.3
iPSC3	MGnull	B2	20	Null_B2	845.5
iPSC3	MGnull	B2	20	Null_B2	868.3
iPSC3	MGnull	B2	20	Null_B2	938.9
iPSC3	MGnull	B2	20	Null_B2	868.3
iPSC3	MGnull	B2	20	Null_B2	835.4
iPSC3	MGnull	B2	20	Null_B2	896
iPSC3	MGnull	B2	20	Null_B2	931.4
iPSC3	MGnull	B2	20	Null_B2	885.9
iPSC3	MGnull	B2	20	Null_B2	873.3
iPSC3	MGnull	B2	20	Null_B2	858.2
iPSC3	MGnull	B2	20	Null_B2	933.9
iPSC3	MGnull	B2	20	Null_B2	858.2
iPSC3	MGnull	B2	20	Null_B2	848.1
iPSC3	MGnull	B2	20	Null_B2	926.3
iPSC3	MGnull	B2	20	Null_B2	896
iPSC3	MGnull	B3	13	Null_B3	814.8
iPSC3	MGnull	B3	13	Null_B3	823.6
iPSC3	MGnull	B3	13	Null_B3	799.3
iPSC3	MGnull	B3	13	Null_B3	768.3
iPSC3	MGnull	B3	16	Null_B3	1014
iPSC3	MGnull	B3	16	Null_B3	1084.9
iPSC3	MGnull	B3	16	Null_B3	969.7
iPSC3	MGnull	B3	16	Null_B3	1003
iPSC3	MGnull	B3	16	Null_B3	881.2
iPSC3	MGnull	B3	20	Null_B3	991.9
iPSC3	MGnull	B3	20	Null_B3	921.3
iPSC3	MGnull	B3	20	Null_B3	898.5
iPSC3	MGnull	B3	20	Null_B3	926.3
iPSC3	MGnull	B3	20	Null_B3	1181.2
iPSC3	MGnull	B4	13	Null_B4	1049.5
iPSC3	MGnull	B4	13	Null_B4	890
iPSC3	MGnull	B4	13	Null_B4	932.1
iPSC3	MGnull	B4	13	Null_B4	814.8
iPSC3	MGnull	B4	16	Null_B4	1222.1
iPSC3	MGnull	B4	16	Null_B4	1087.1
iPSC3	MGnull	B4	16	Null_B4	1087.1
iPSC3	MGnull	B4	16	Null_B4	1031.7
iPSC3	MGnull	B4	16	Null_B4	1073.8
iPSC3	MGnull	B4	20	Null_B4	1019.7
iPSC3	MGnull	B4	20	Null_B4	997
iPSC3	MGnull	B4	20	Null_B4	1017.2
iPSC3	MGnull	B4	20	Null_B4	1143.4
iPSC3	MGnull	B5	13	Null_B5	763.8
iPSC3	MGnull	B5	13	Null_B5	774.9
iPSC3	MGnull	B5	13	Null_B5	741.7
iPSC3	MGnull	B5	13	Null_B5	777.1
iPSC3	MGnull	B5	13	Null_B5	724
iPSC3	MGnull	B5	16	Null_B5	932.1
iPSC3	MGnull	B5	16	Null_B5	879
iPSC3	MGnull	B5	16	Null_B5	819.2
iPSC3	MGnull	B5	16	Null_B5	974.2
iPSC3	MGnull	B5	16	Null_B5	892.3
iPSC3	MGnull	B5	16	Null_B5	883.4
iPSC3	MGnull	B5	20	Null_B5	944
iPSC3	MGnull	B5	20	Null_B5	1075.2
iPSC3	MGnull	B5	20	Null_B5	853.1
iPSC3	MGnull	B5	20	Null_B5	916.2
iPSC3	MGnull	B5	20	Null_B5	1022.2
iPSC3	MGnull	B5	20	Null_B5	941.5
iPSC3	MGnull	B5	20	Null_B5	961.6
iPSC3	MGnull	B5	20	Null_B5	850.6
iPSC3	MGnull	B5	20	Null_B5	843
iPSC3	MGnull	B5	20	Null_B5	898.5
iPSC3	MGnull	B5	20	Null_B5	888.4
iPSC3	MGnull	B5	20	Null_B5	1171.1
