# Supplementary material for: Morphogenesis and development of human telencephalic organoids in the absence and presence of exogenous extracellular matrix
Source: EMBO J. 2023 Oct 16;42(22):e113213. doi: 10.15252/embj.2022113213 (PMC10646563; doi:10.15252/embj.2022113213)
Supplement: Supplementary file 3 — Source Data for Figure 2 [file EMBJ-42-e113213-s006.zip]

Archive with 100 entries (90 files):
- Figure2/
- __MACOSX/._Figure2
- Figure2/.DS_Store
- __MACOSX/Figure2/._.DS_Store
- Figure2/Fig2B/
- __MACOSX/Figure2/._Fig2B
- Figure2/Fig2K/
- __MACOSX/Figure2/._Fig2K
- Figure2/Fig2D/
- __MACOSX/Figure2/._Fig2D
- Figure2/Fig2C/
- __MACOSX/Figure2/._Fig2C
- Figure2/Fig2F/
- __MACOSX/Figure2/._Fig2F
- Figure2/Fig2A/
- __MACOSX/Figure2/._Fig2A
- Figure2/Fig2H/
- __MACOSX/Figure2/._Fig2H
- Figure2/Fig2I/
- __MACOSX/Figure2/._Fig2I
- Figure2/Fig2G/
- __MACOSX/Figure2/._Fig2G
- Figure2/Fig2B/Fig2B_CavitationSpots_D10.csv
- __MACOSX/Figure2/Fig2B/._Fig2B_CavitationSpots_D10.csv
- Figure2/Fig2K/Fig2K_H9_LamininLiq_D20_greenMshLAMA1-magentaMsLAMA1-cyanDAPI.jpg
- __MACOSX/Figure2/Fig2K/._Fig2K_H9_LamininLiq_D20_greenMshLAMA1-magentaMsLAMA1-cyanDAPI.jpg
- Figure2/Fig2K/.DS_Store
- __MACOSX/Figure2/Fig2K/._.DS_Store
- Figure2/Fig2K/Fig2K_H9_CollagenIVLiq_D20_greenMshLAMA1-magentaMsLAMA1-cyanDAPI.jpg
- __MACOSX/Figure2/Fig2K/._Fig2K_H9_CollagenIVLiq_D20_greenMshLAMA1-magentaMsLAMA1-cyanDAPI.jpg
- Figure2/Fig2K/Fig2K_H9_CollagenIVLiq_D20.jpg
- __MACOSX/Figure2/Fig2K/._Fig2K_H9_CollagenIVLiq_D20.jpg
- Figure2/Fig2K/Fig2K_H9_LamininLiq_D20.jpg
- __MACOSX/Figure2/Fig2K/._Fig2K_H9_LamininLiq_D20.jpg
- Figure2/Fig2D/Fig2D_H920percSOX2_MGdrop_D20_greenGFP-magentaPKC.jpg
- __MACOSX/Figure2/Fig2D/._Fig2D_H920percSOX2_MGdrop_D20_greenGFP-magentaPKC.jpg
- Figure2/Fig2D/.DS_Store
- __MACOSX/Figure2/Fig2D/._.DS_Store
- Figure2/Fig2D/Fig2D_H920percSOX2_MGliq_D20_greenGFP-magentaPKC.jpg.jpg
- __MACOSX/Figure2/Fig2D/._Fig2D_H920percSOX2_MGliq_D20_greenGFP-magentaPKC.jpg.jpg
- Figure2/Fig2D/Fig2D_H920percSOX2_MGnull_D20_greenGFP-magentaPKC.jpg.jpg
- __MACOSX/Figure2/Fig2D/._Fig2D_H920percSOX2_MGnull_D20_greenGFP-magentaPKC.jpg.jpg
- Figure2/Fig2C/.DS_Store
- __MACOSX/Figure2/Fig2C/._.DS_Store
- Figure2/Fig2C/Fig2C_H920percSOX2_MGdrop_D13_greenGFP-magentaPKC.jpg.jpg
- __MACOSX/Figure2/Fig2C/._Fig2C_H920percSOX2_MGdrop_D13_greenGFP-magentaPKC.jpg.jpg
- Figure2/Fig2C/Fig2C_H920percSOX2_MGliq_D13_greenGFP-magentaPKC.jpg.jpg
- __MACOSX/Figure2/Fig2C/._Fig2C_H920percSOX2_MGliq_D13_greenGFP-magentaPKC.jpg.jpg
- Figure2/Fig2C/Fig2C_H920percSOX2_MGnull_D13_greenGFP-magentaPKC.jpg
- __MACOSX/Figure2/Fig2C/._Fig2C_H920percSOX2_MGnull_D13_greenGFP-magentaPKC.jpg
- Figure2/Fig2F/Fig2F_RosetteNumbervsCondition_D13to20.csv
- __MACOSX/Figure2/Fig2F/._Fig2F_RosetteNumbervsCondition_D13to20.csv
- Figure2/Fig2A/.DS_Store
- __MACOSX/Figure2/Fig2A/._.DS_Store
- Figure2/Fig2A/Fig2A_H920percSOX2_D10_greenGFP-magentaPKC.jpg
- __MACOSX/Figure2/Fig2A/._Fig2A_H920percSOX2_D10_greenGFP-magentaPKC.jpg
- Figure2/Fig2H/Fig2H_H9_MGnull_D20_greenPerlecan-magentaMsLAMA1.jpg
- __MACOSX/Figure2/Fig2H/._Fig2H_H9_MGnull_D20_greenPerlecan-magentaMsLAMA1.jpg
- Figure2/Fig2H/Fig2H_H9_MGliq_D20_greenMshLAMA1-magentaMsLAMA1.jpg
- __MACOSX/Figure2/Fig2H/._Fig2H_H9_MGliq_D20_greenMshLAMA1-magentaMsLAMA1.jpg
- Figure2/Fig2H/Fig2H_H9_MGliq_D20_greenFN-magentaMsLAMA1.jpg.jpg
- __MACOSX/Figure2/Fig2H/._Fig2H_H9_MGliq_D20_greenFN-magentaMsLAMA1.jpg.jpg
- Figure2/Fig2H/.DS_Store
- __MACOSX/Figure2/Fig2H/._.DS_Store
- Figure2/Fig2H/Fig2H_H9_MGnull_D20_greenFN-magentaMsLAMA1-cyanDAPI.jpg
- __MACOSX/Figure2/Fig2H/._Fig2H_H9_MGnull_D20_greenFN-magentaMsLAMA1-cyanDAPI.jpg
- Figure2/Fig2H/Fig2H_H9_MGdrop_D20_greenFN-magentaMsLAMA1.jpg
- __MACOSX/Figure2/Fig2H/._Fig2H_H9_MGdrop_D20_greenFN-magentaMsLAMA1.jpg
- Figure2/Fig2H/Fig2H_H9_MGdrop_D20_greenFN-magentaMsLAMA1-cyanDAPI.jpg
- __MACOSX/Figure2/Fig2H/._Fig2H_H9_MGdrop_D20_greenFN-magentaMsLAMA1-cyanDAPI.jpg
- Figure2/Fig2H/Fig2H_H9_MGnull_D20_greenMshLAMA1-magentaMsLAMA1.jpg
- __MACOSX/Figure2/Fig2H/._Fig2H_H9_MGnull_D20_greenMshLAMA1-magentaMsLAMA1.jpg
- Figure2/Fig2H/Fig2H_H9_MGliq_D20_greenPerlecan-magentaMsLAMA1.jpg
- __MACOSX/Figure2/Fig2H/._Fig2H_H9_MGliq_D20_greenPerlecan-magentaMsLAMA1.jpg
- Figure2/Fig2H/Fig2H_H9_MGliq_D20_magentaMsLAMA1.jpg
- __MACOSX/Figure2/Fig2H/._Fig2H_H9_MGliq_D20_magentaMsLAMA1.jpg
- Figure2/Fig2H/Fig2H_H9_MGnull_D20_magentaMsLAMA1.jpg
- __MACOSX/Figure2/Fig2H/._Fig2H_H9_MGnull_D20_magentaMsLAMA1.jpg
- Figure2/Fig2H/Fig2H_H9_MGdrop_D20_greenMshLAMA1-magentaMsLAMA1.jpg
- __MACOSX/Figure2/Fig2H/._Fig2H_H9_MGdrop_D20_greenMshLAMA1-magentaMsLAMA1.jpg
- Figure2/Fig2H/Fig2H_H9_MGnull_D20_greenFN-magentaMsLAMA1.jpg
- __MACOSX/Figure2/Fig2H/._Fig2H_H9_MGnull_D20_greenFN-magentaMsLAMA1.jpg
- Figure2/Fig2H/Fig2H_H9_MGliq_D20_greenFN-magentaMsLAMA1-cyanDAPI.jpg
- __MACOSX/Figure2/Fig2H/._Fig2H_H9_MGliq_D20_greenFN-magentaMsLAMA1-cyanDAPI.jpg
- Figure2/Fig2H/Fig2H_H9_MGdrop_D20_greenPerlecan-magentaMsLAMA1.jpg
- __MACOSX/Figure2/Fig2H/._Fig2H_H9_MGdrop_D20_greenPerlecan-magentaMsLAMA1.jpg
- Figure2/Fig2H/Fig2H_H9_MGdrop_D20_magentaMsLAMA1.jpg
- __MACOSX/Figure2/Fig2H/._Fig2H_H9_MGdrop_D20_magentaMsLAMA1.jpg
- Figure2/Fig2I/Fig2I_ECMvsCondition_D20_individualrosettes.csv
- __MACOSX/Figure2/Fig2I/._Fig2I_ECMvsCondition_D20_individualrosettes.csv
- Figure2/Fig2I/Fig2I_ECMvsCondition_D20_merge.csv
- __MACOSX/Figure2/Fig2I/._Fig2I_ECMvsCondition_D20_merge.csv
- Figure2/Fig2G/.DS_Store
- __MACOSX/Figure2/Fig2G/._.DS_Store
- Figure2/Fig2G/Fig2G_H9_MGdrop_D20_greenFN-magentaPKC.jpg
- __MACOSX/Figure2/Fig2G/._Fig2G_H9_MGdrop_D20_greenFN-magentaPKC.jpg
- Figure2/Fig2G/Fig2G_H9_MGliq_D20_greenFN-magentaPKC.jpg
- __MACOSX/Figure2/Fig2G/._Fig2G_H9_MGliq_D20_greenFN-magentaPKC.jpg
- Figure2/Fig2G/Fig2G_H9_MGnull_D20_greenFN-magentaPKC.jpg
- __MACOSX/Figure2/Fig2G/._Fig2G_H9_MGnull_D20_greenFN-magentaPKC.jpg
