# Supplementary material for: Morphogenesis and development of human telencephalic organoids in the absence and presence of exogenous extracellular matrix
Source: EMBO J. 2023 Oct 16;42(22):e113213. doi: 10.15252/embj.2022113213 (PMC10646563; doi:10.15252/embj.2022113213)
Supplement: Supplementary file 3 — Source Data for Figure 2 [file EMBJ-42-e113213-s006.zip › Figure2/Fig2B/Fig2B_CavitationSpots_D10.csv]

CellLine	Condition	Batch	Day	CavSpot_number
H9	All	B1	10	18
H9	All	B1	10	13
H9	All	B1	10	16
H9	All	B1	10	7
H9	All	B1	10	11
H9	All	B1	10	11
H9	All	B1	10	7
H9	All	B1	10	18
H9	All	B2	10	25
H9	All	B2	10	26
H9	All	B2	10	35
H9	All	B4	10	19
H9	All	B4	10	22
H9	All	B4	10	29
H9	All	B4	10	32
H9	All	B4	10	30
iPSC1	All	B1	10	12
iPSC1	All	B1	10	10
iPSC1	All	B1	10	19
iPSC1	All	B1	10	17
iPSC2	All	B2	10	19
iPSC2	All	B2	10	20
iPSC2	All	B2	10	21
iPSC2	All	B3	10	24
iPSC2	All	B3	10	27
iPSC2	All	B3	10	27
iPSC2	All	B3	10	22
iPSC3	All	B1	10	20
iPSC3	All	B1	10	34
iPSC3	All	B1	10	16
iPSC3	All	B1	10	21
iPSC3	All	B1	10	18
iPSC3	All	B1	10	23
iPSC3	All	B1	10	23
iPSC3	All	B1	10	15
iPSC3	All	B1	10	15
iPSC3	All	B2	10	17
iPSC3	All	B2	10	24
iPSC3	All	B2	10	22
iPSC3	All	B2	10	28
iPSC3	All	B2	10	18
iPSC3	All	B2	10	25
iPSC3	All	B2	10	24
iPSC3	All	B2	10	25
iPSC3	All	B2	10	23
