# Supplementary material for: Morphogenesis and development of human telencephalic organoids in the absence and presence of exogenous extracellular matrix
Source: EMBO J. 2023 Oct 16;42(22):e113213. doi: 10.15252/embj.2022113213 (PMC10646563; doi:10.15252/embj.2022113213)
Supplement: Supplementary file 3 — Source Data for Figure 2 [file EMBJ-42-e113213-s006.zip › Figure2/Fig2F/Fig2F_RosetteNumbervsCondition_D13to20.csv]

CellLine	Condition	Batch	Day	Rosette_number
H9	MGdrop	B1	13	13
H9	MGdrop	B1	13	14
H9	MGdrop	B1	13	9
H9	MGdrop	B1	16	10
H9	MGdrop	B1	16	9
H9	MGdrop	B1	20	10
H9	MGdrop	B1	20	12
H9	MGdrop	B1	20	11
H9	MGdrop	B2	13	15
H9	MGdrop	B2	13	11
H9	MGdrop	B2	13	14
H9	MGdrop	B2	13	14
H9	MGdrop	B2	13	13
H9	MGdrop	B2	16	11
H9	MGdrop	B2	16	13
H9	MGdrop	B2	16	16
H9	MGdrop	B2	16	9
H9	MGdrop	B2	16	12
H9	MGdrop	B2	16	10
H9	MGdrop	B2	16	14
H9	MGdrop	B2	20	15
H9	MGdrop	B2	20	18
H9	MGdrop	B3	13	30
H9	MGdrop	B3	13	15
H9	MGdrop	B3	16	33
H9	MGdrop	B3	16	28
H9	MGdrop	B3	16	36
H9	MGdrop	B3	20	24
H9	MGdrop	B3	20	25
H9	MGdrop	B3	20	24
H9	MGdrop	B3	20	20
H9	MGliq	B1	13	14
H9	MGliq	B1	13	12
H9	MGliq	B1	13	13
H9	MGliq	B1	13	15
H9	MGliq	B1	13	20
H9	MGliq	B1	16	25
H9	MGliq	B1	16	18
H9	MGliq	B1	16	15
H9	MGliq	B1	16	18
H9	MGliq	B1	16	17
H9	MGliq	B1	20	19
H9	MGliq	B1	20	31
H9	MGliq	B1	20	19
H9	MGliq	B1	20	35
H9	MGliq	B1	20	32
H9	MGliq	B2	13	11
H9	MGliq	B2	13	13
H9	MGliq	B2	13	13
H9	MGliq	B2	16	12
H9	MGliq	B2	16	13
H9	MGliq	B2	16	17
H9	MGliq	B2	16	10
H9	MGliq	B2	16	14
H9	MGliq	B2	16	16
H9	MGliq	B2	20	16
H9	MGliq	B2	20	15
H9	MGliq	B2	20	18
H9	MGliq	B2	20	17
H9	MGliq	B2	20	13
H9	MGliq	B2	20	17
H9	MGliq	B2	20	16
H9	MGliq	B2	20	20
H9	MGliq	B2	20	23
H9	MGliq	B2	20	19
H9	MGliq	B2	20	11
H9	MGliq	B2	20	24
H9	MGliq	B3	16	26
H9	MGliq	B3	16	28
H9	MGliq	B3	16	26
H9	MGliq	B3	16	29
H9	MGliq	B3	16	29
H9	MGliq	B3	16	24
H9	MGliq	B3	16	30
H9	MGliq	B3	20	41
H9	MGliq	B3	20	19
H9	MGliq	B3	20	20
H9	MGliq	B3	20	27
H9	MGliq	B3	20	19
H9	MGliq	B3	20	36
H9	MGliq	B3	20	16
H9	MGliq	B3	20	29
H9	MGliq	B3	20	16
H9	MGnull	B1	13	3
H9	MGnull	B1	13	4
H9	MGnull	B1	13	3
H9	MGnull	B1	13	3
H9	MGnull	B1	13	2
H9	MGnull	B1	16	12
H9	MGnull	B1	16	13
H9	MGnull	B1	16	9
H9	MGnull	B1	16	14
H9	MGnull	B1	16	16
H9	MGnull	B1	20	40
H9	MGnull	B1	20	43
H9	MGnull	B1	20	33
H9	MGnull	B2	13	4
H9	MGnull	B2	13	5
H9	MGnull	B2	13	3
H9	MGnull	B2	13	4
H9	MGnull	B2	13	1
H9	MGnull	B2	16	2
H9	MGnull	B2	16	0
H9	MGnull	B2	16	0
H9	MGnull	B2	16	1
H9	MGnull	B2	16	0
H9	MGnull	B2	16	2
H9	MGnull	B2	16	0
H9	MGnull	B2	16	1
H9	MGnull	B2	16	3
H9	MGnull	B2	16	0
H9	MGnull	B2	20	5
H9	MGnull	B2	20	6
H9	MGnull	B2	20	6
H9	MGnull	B2	20	11
H9	MGnull	B2	20	11
H9	MGnull	B2	20	16
H9	MGnull	B2	20	8
H9	MGnull	B2	20	12
H9	MGnull	B2	20	11
H9	MGnull	B3	13	3
H9	MGnull	B3	13	3
H9	MGnull	B3	13	3
H9	MGnull	B3	13	3
H9	MGnull	B3	16	13
H9	MGnull	B3	16	10
H9	MGnull	B3	16	15
H9	MGnull	B3	16	8
H9	MGnull	B3	16	7
H9	MGnull	B3	16	3
H9	MGnull	B3	16	10
H9	MGnull	B3	16	12
H9	MGnull	B3	16	15
H9	MGnull	B3	20	33
H9	MGnull	B3	20	23
H9	MGnull	B3	20	23
H9	MGnull	B3	20	28
H9	MGnull	B3	20	34
H9	MGnull	B3	20	26
H9	MGnull	B3	20	24
H9	MGnull	B3	20	32
H9	MGnull	B3	20	23
H9	MGnull	B3	20	33
H9	MGnull	B3	20	28
H9	MGnull	B3	20	22
iPSC1	MGdrop	B1	20	11
iPSC1	MGdrop	B1	20	7
iPSC1	MGdrop	B1	20	12
iPSC1	MGdrop	B1	20	9
iPSC1	MGdrop	B1	13	12
iPSC1	MGdrop	B1	13	9
iPSC1	MGdrop	B1	13	9
iPSC1	MGdrop	B1	16	11
iPSC1	MGdrop	B1	16	10
iPSC1	MGdrop	B2	13	9
iPSC1	MGdrop	B2	13	8
iPSC1	MGdrop	B2	13	10
iPSC1	MGdrop	B2	16	7
iPSC1	MGdrop	B2	16	10
iPSC1	MGdrop	B2	16	16
iPSC1	MGdrop	B2	16	9
iPSC1	MGdrop	B2	16	10
iPSC1	MGdrop	B2	16	11
iPSC1	MGdrop	B2	20	9
iPSC1	MGdrop	B2	20	12
iPSC1	MGdrop	B2	20	11
iPSC1	MGdrop	B2	20	15
iPSC1	MGdrop	B2	20	17
iPSC1	MGliq	B1	20	12
iPSC1	MGliq	B1	13	22
iPSC1	MGliq	B1	13	15
iPSC1	MGliq	B1	13	9
iPSC1	MGliq	B1	13	16
iPSC1	MGliq	B1	16	15
iPSC1	MGliq	B1	16	21
iPSC1	MGliq	B1	16	16
iPSC1	MGliq	B1	16	21
iPSC1	MGliq	B2	13	10
iPSC1	MGliq	B2	13	11
iPSC1	MGliq	B2	13	13
iPSC1	MGliq	B2	13	12
iPSC1	MGliq	B2	13	10
iPSC1	MGliq	B2	13	8
iPSC1	MGliq	B2	16	15
iPSC1	MGliq	B2	16	15
iPSC1	MGliq	B2	16	12
iPSC1	MGliq	B2	16	13
iPSC1	MGliq	B2	16	19
iPSC1	MGliq	B2	16	22
iPSC1	MGliq	B2	16	11
iPSC1	MGliq	B2	16	19
iPSC1	MGliq	B2	16	12
iPSC1	MGliq	B2	16	14
iPSC1	MGliq	B2	16	11
iPSC1	MGliq	B2	20	16
iPSC1	MGliq	B2	20	15
iPSC1	MGliq	B2	20	9
iPSC1	MGliq	B2	20	15
iPSC1	MGliq	B2	20	12
iPSC1	MGliq	B2	20	10
iPSC1	MGnull	B1	20	15
iPSC1	MGnull	B1	20	16
iPSC1	MGnull	B1	20	14
iPSC1	MGnull	B1	20	20
iPSC1	MGnull	B1	13	4
iPSC1	MGnull	B1	13	5
iPSC1	MGnull	B1	13	5
iPSC1	MGnull	B1	13	6
iPSC1	MGnull	B1	16	8
iPSC1	MGnull	B1	16	9
iPSC1	MGnull	B1	16	16
iPSC1	MGnull	B2	13	1
iPSC1	MGnull	B2	13	0
iPSC1	MGnull	B2	13	2
iPSC1	MGnull	B2	13	2
iPSC1	MGnull	B2	16	5
iPSC1	MGnull	B2	16	5
iPSC1	MGnull	B2	16	2
iPSC1	MGnull	B2	16	5
iPSC1	MGnull	B2	16	5
iPSC1	MGnull	B2	16	5
iPSC1	MGnull	B2	16	4
iPSC1	MGnull	B2	20	5
iPSC1	MGnull	B2	20	9
iPSC1	MGnull	B2	20	9
iPSC1	MGnull	B2	20	10
iPSC1	MGnull	B2	20	5
iPSC2	MGdrop	B1	13	8
iPSC2	MGdrop	B1	13	14
iPSC2	MGdrop	B1	13	7
iPSC2	MGdrop	B1	16	20
iPSC2	MGdrop	B1	16	14
iPSC2	MGdrop	B1	16	11
iPSC2	MGdrop	B1	16	9
iPSC2	MGdrop	B3	13	13
iPSC2	MGdrop	B3	13	15
iPSC2	MGdrop	B3	16	15
iPSC2	MGdrop	B3	16	18
iPSC2	MGdrop	B3	16	24
iPSC2	MGdrop	B3	20	9
iPSC2	MGdrop	B3	20	14
iPSC2	MGdrop	B3	20	14
iPSC2	MGdrop	B3	20	8
iPSC2	MGdrop	B3	20	7
iPSC2	MGdrop	B3	20	14
iPSC2	MGliq	B1	20	8
iPSC2	MGliq	B1	20	10
iPSC2	MGliq	B1	20	7
iPSC2	MGliq	B1	20	13
iPSC2	MGliq	B1	13	13
iPSC2	MGliq	B1	13	14
iPSC2	MGliq	B1	13	16
iPSC2	MGliq	B1	16	13
iPSC2	MGliq	B1	16	18
iPSC2	MGliq	B1	16	16
iPSC2	MGliq	B1	16	21
iPSC2	MGliq	B2	20	10
iPSC2	MGliq	B2	20	13
iPSC2	MGliq	B2	13	19
iPSC2	MGliq	B2	13	18
iPSC2	MGliq	B2	13	13
iPSC2	MGliq	B2	13	14
iPSC2	MGliq	B2	16	16
iPSC2	MGliq	B2	16	19
iPSC2	MGliq	B2	16	9
iPSC2	MGliq	B2	16	16
iPSC2	MGliq	B2	16	19
iPSC2	MGliq	B2	16	20
iPSC2	MGliq	B3	13	13
iPSC2	MGliq	B3	13	10
iPSC2	MGliq	B3	13	9
iPSC2	MGliq	B3	16	20
iPSC2	MGliq	B3	16	17
iPSC2	MGliq	B3	16	19
iPSC2	MGliq	B3	20	14
iPSC2	MGliq	B3	20	13
iPSC2	MGliq	B3	20	8
iPSC2	MGliq	B3	20	16
iPSC2	MGnull	B1	20	13
iPSC2	MGnull	B1	20	7
iPSC2	MGnull	B1	13	7
iPSC2	MGnull	B1	13	5
iPSC2	MGnull	B1	16	3
iPSC2	MGnull	B1	16	2
iPSC2	MGnull	B1	16	3
iPSC2	MGnull	B1	16	3
iPSC2	MGnull	B2	20	25
iPSC2	MGnull	B2	13	3
iPSC2	MGnull	B2	13	3
iPSC2	MGnull	B2	13	5
iPSC2	MGnull	B2	13	3
iPSC2	MGnull	B2	13	4
iPSC2	MGnull	B2	16	5
iPSC2	MGnull	B2	16	4
iPSC2	MGnull	B2	16	2
iPSC2	MGnull	B2	16	6
iPSC2	MGnull	B2	16	5
iPSC2	MGnull	B2	16	4
iPSC2	MGnull	B3	13	2
iPSC2	MGnull	B3	13	4
iPSC2	MGnull	B3	16	6
iPSC2	MGnull	B3	16	4
iPSC2	MGnull	B3	16	9
iPSC2	MGnull	B3	16	7
iPSC2	MGnull	B3	20	4
iPSC2	MGnull	B3	20	7
iPSC2	MGnull	B3	20	12
iPSC2	MGnull	B3	20	11
iPSC2	MGnull	B3	20	9
iPSC2	MGnull	B3	20	10
iPSC2	MGnull	B3	20	13
iPSC2	MGnull	B3	20	17
iPSC3	MGdrop	B1	13	20
iPSC3	MGdrop	B1	13	14
iPSC3	MGdrop	B1	16	23
iPSC3	MGdrop	B1	16	25
iPSC3	MGdrop	B1	16	16
iPSC3	MGdrop	B1	16	17
iPSC3	MGdrop	B1	16	23
iPSC3	MGdrop	B1	16	11
iPSC3	MGdrop	B1	20	12
iPSC3	MGdrop	B1	20	13
iPSC3	MGdrop	B1	20	8
iPSC3	MGdrop	B3	13	24
iPSC3	MGdrop	B3	13	19
iPSC3	MGdrop	B3	13	22
iPSC3	MGdrop	B3	16	18
iPSC3	MGdrop	B3	16	18
iPSC3	MGdrop	B3	16	16
iPSC3	MGliq	B1	13	20
iPSC3	MGliq	B1	13	25
iPSC3	MGliq	B1	13	26
iPSC3	MGliq	B1	13	19
iPSC3	MGliq	B1	13	23
iPSC3	MGliq	B1	13	26
iPSC3	MGliq	B1	13	20
iPSC3	MGliq	B1	13	22
iPSC3	MGliq	B1	16	32
iPSC3	MGliq	B1	16	27
iPSC3	MGliq	B1	16	24
iPSC3	MGliq	B1	16	22
iPSC3	MGliq	B1	16	20
iPSC3	MGliq	B1	16	23
iPSC3	MGliq	B1	16	16
iPSC3	MGliq	B1	16	16
iPSC3	MGliq	B1	20	19
iPSC3	MGliq	B1	20	20
iPSC3	MGliq	B1	20	22
iPSC3	MGliq	B1	20	27
iPSC3	MGliq	B1	20	12
iPSC3	MGliq	B1	20	15
iPSC3	MGliq	B1	20	14
iPSC3	MGliq	B1	20	19
iPSC3	MGliq	B2	13	18
iPSC3	MGliq	B2	13	18
iPSC3	MGliq	B2	13	19
iPSC3	MGliq	B2	16	23
iPSC3	MGliq	B2	16	15
iPSC3	MGliq	B2	16	18
iPSC3	MGliq	B2	16	12
iPSC3	MGliq	B2	16	15
iPSC3	MGliq	B2	16	13
iPSC3	MGliq	B2	16	15
iPSC3	MGliq	B2	20	20
iPSC3	MGliq	B2	20	12
iPSC3	MGliq	B2	20	17
iPSC3	MGliq	B2	20	8
iPSC3	MGliq	B2	20	17
iPSC3	MGliq	B2	20	10
iPSC3	MGliq	B2	20	20
iPSC3	MGliq	B2	20	22
iPSC3	MGliq	B2	20	22
iPSC3	MGliq	B2	20	16
iPSC3	MGnull	B1	13	4
iPSC3	MGnull	B1	13	5
iPSC3	MGnull	B1	13	5
iPSC3	MGnull	B1	13	2
iPSC3	MGnull	B1	13	4
iPSC3	MGnull	B1	13	5
iPSC3	MGnull	B1	13	11
iPSC3	MGnull	B1	13	8
iPSC3	MGnull	B1	16	4
iPSC3	MGnull	B1	16	1
iPSC3	MGnull	B1	16	5
iPSC3	MGnull	B1	16	0
iPSC3	MGnull	B1	16	11
iPSC3	MGnull	B1	16	8
iPSC3	MGnull	B1	16	2
iPSC3	MGnull	B1	16	7
iPSC3	MGnull	B1	20	3
iPSC3	MGnull	B1	20	3
iPSC3	MGnull	B1	20	1
iPSC3	MGnull	B1	20	1
iPSC3	MGnull	B1	20	0
iPSC3	MGnull	B1	20	1
iPSC3	MGnull	B1	20	2
iPSC3	MGnull	B1	20	13
iPSC3	MGnull	B2	13	5
iPSC3	MGnull	B2	13	6
iPSC3	MGnull	B2	13	7
iPSC3	MGnull	B2	13	7
iPSC3	MGnull	B2	13	8
iPSC3	MGnull	B2	13	7
iPSC3	MGnull	B2	16	7
iPSC3	MGnull	B2	16	5
iPSC3	MGnull	B2	16	3
iPSC3	MGnull	B2	16	8
iPSC3	MGnull	B2	16	0
iPSC3	MGnull	B2	16	3
iPSC3	MGnull	B2	16	2
iPSC3	MGnull	B2	20	3
iPSC3	MGnull	B2	20	5
iPSC3	MGnull	B2	20	7
iPSC3	MGnull	B2	20	4
iPSC3	MGnull	B2	20	3
iPSC3	MGnull	B2	20	1
iPSC3	MGnull	B2	20	2
iPSC3	MGnull	B2	20	2
