# Supplementary material for: Morphogenesis and development of human telencephalic organoids in the absence and presence of exogenous extracellular matrix
Source: EMBO J. 2023 Oct 16;42(22):e113213. doi: 10.15252/embj.2022113213 (PMC10646563; doi:10.15252/embj.2022113213)
Supplement: Supplementary file 3 — Source Data for Figure 2 [file EMBJ-42-e113213-s006.zip › Figure2/Fig2I/Fig2I_ECMvsCondition_D20_individualrosettes.csv]

CellLine	Condition	Batch	Organoid	Rosette	Staining	percArea
H9	MGdrop	1	1	1	MsLAMA1positive	15.4757415786828
H9	MGdrop	1	1	1	MshFNpositive	17.3707490761016
H9	MGdrop	1	1	1	MshFNpositive_MsLAMA1negative	1.89500749741886
H9	MGdrop	1	1	1	Negative	82.6292509238984
H9	MGdrop	1	1	2	MsLAMA1positive	28.3780658119333
H9	MGdrop	1	1	2	MshFNpositive	29.1707168419953
H9	MGdrop	1	1	2	MshFNpositive_MsLAMA1negative	0.792651030062061
H9	MGdrop	1	1	2	Negative	70.8292831580047
H9	MGdrop	1	1	3	MsLAMA1positive	21.1790113569266
H9	MGdrop	1	1	3	MshFNpositive	22.0152996059415
H9	MGdrop	1	1	3	MshFNpositive_MsLAMA1negative	0.836288249014853
H9	MGdrop	1	1	3	Negative	77.9847003940585
H9	MGdrop	1	2	1	MsLAMA1positive	36.8054090066597
H9	MGdrop	1	2	1	MshFNpositive	38.7822612970044
H9	MGdrop	1	2	1	MshFNpositive_MsLAMA1negative	1.97685229034461
H9	MGdrop	1	2	1	Negative	61.2177387029956
H9	MGdrop	1	2	2	MsLAMA1positive	40.4583734799239
H9	MGdrop	1	2	2	MshFNpositive	45.0895486999947
H9	MGdrop	1	2	2	MshFNpositive_MsLAMA1negative	4.63117522007077
H9	MGdrop	1	2	2	Negative	54.9104513000053
H9	MGdrop	1	2	3	MsLAMA1positive	75.2260444300216
H9	MGdrop	1	2	3	MshFNpositive	75.2260444300216
H9	MGdrop	1	2	3	MshFNpositive_MsLAMA1negative	0
H9	MGdrop	1	2	3	Negative	24.7739555699784
H9	MGdrop	1	3	1	MsLAMA1positive	30.759826914807
H9	MGdrop	1	3	1	MshFNpositive	32.7567326558165
H9	MGdrop	1	3	1	MshFNpositive_MsLAMA1negative	1.99690574100952
H9	MGdrop	1	3	1	Negative	67.2432673441835
H9	MGdrop	1	3	2	MsLAMA1positive	18.7057762612252
H9	MGdrop	1	3	2	MshFNpositive	20.4292479269199
H9	MGdrop	1	3	2	MshFNpositive_MsLAMA1negative	1.7234716656947
H9	MGdrop	1	3	2	Negative	79.5707520730801
H9	MGdrop	1	3	3	MsLAMA1positive	27.2944689934621
H9	MGdrop	1	3	3	MshFNpositive	29.6965515684565
H9	MGdrop	1	3	3	MshFNpositive_MsLAMA1negative	2.40208257499443
H9	MGdrop	1	3	3	Negative	70.3034484315435
H9	MGdrop	2	1	1	MsLAMA1positive	27.7498934070157
H9	MGdrop	2	1	1	MshFNpositive	28.3287901196631
H9	MGdrop	2	1	1	MshFNpositive_MsLAMA1negative	0.578896712647385
H9	MGdrop	2	1	1	Negative	71.6712098803369
H9	MGdrop	2	1	2	MsLAMA1positive	15.0346385597025
H9	MGdrop	2	1	2	MshFNpositive	30.827077425735
H9	MGdrop	2	1	2	MshFNpositive_MsLAMA1negative	15.7924388660325
H9	MGdrop	2	1	2	Negative	69.172922574265
H9	MGdrop	2	1	3	MsLAMA1positive	47.4615257414881
H9	MGdrop	2	1	3	MshFNpositive	48.8224954177533
H9	MGdrop	2	1	3	MshFNpositive_MsLAMA1negative	1.3609696762652
H9	MGdrop	2	1	3	Negative	51.1775045822467
H9	MGdrop	2	2	1	MsLAMA1positive	22.1215307083015
H9	MGdrop	2	2	1	MshFNpositive	33.0764048706521
H9	MGdrop	2	2	1	MshFNpositive_MsLAMA1negative	10.9548741623506
H9	MGdrop	2	2	1	Negative	66.9235951293479
H9	MGdrop	2	2	2	MsLAMA1positive	33.320467930438
H9	MGdrop	2	2	2	MshFNpositive	35.7529777854292
H9	MGdrop	2	2	2	MshFNpositive_MsLAMA1negative	2.43250985499117
H9	MGdrop	2	2	2	Negative	64.2470222145708
H9	MGdrop	2	2	3	MsLAMA1positive	42.7364181112648
H9	MGdrop	2	2	3	MshFNpositive	44.9840660237543
H9	MGdrop	2	2	3	MshFNpositive_MsLAMA1negative	2.24764791248957
H9	MGdrop	2	2	3	Negative	55.0159339762457
H9	MGdrop	3	1	1	MsLAMA1positive	30.7614249921942
H9	MGdrop	3	1	1	MsLAMA1positive	30.7791897916049
H9	MGdrop	3	1	1	MshFNpositive	32.4031888381001
H9	MGdrop	3	1	1	MshFNpositive	32.9187124097166
H9	MGdrop	3	1	1	MshFNpositive_MsLAMA1negative	1.64176384590586
H9	MGdrop	3	1	1	MshFNpositive_MsLAMA1negative	2.13952261811175
H9	MGdrop	3	1	1	Negative	67.5968111618999
H9	MGdrop	3	1	1	Negative	67.0812875902834
H9	MGdrop	3	1	2	MsLAMA1positive	30.6885059210091
H9	MGdrop	3	1	2	MsLAMA1positive	60.1117313115957
H9	MGdrop	3	1	2	MshFNpositive	31.9486738741152
H9	MGdrop	3	1	2	MshFNpositive	60.3615917871876
H9	MGdrop	3	1	2	MshFNpositive_MsLAMA1negative	1.26016795310616
H9	MGdrop	3	1	2	MshFNpositive_MsLAMA1negative	0.249860475591916
H9	MGdrop	3	1	2	Negative	68.0513261258848
H9	MGdrop	3	1	2	Negative	39.6384082128124
H9	MGdrop	3	1	3	MsLAMA1positive	18.6874375366848
H9	MGdrop	3	1	3	MsLAMA1positive	34.8926149388958
H9	MGdrop	3	1	3	MshFNpositive	25.3103115806766
H9	MGdrop	3	1	3	MshFNpositive	37.3348297514183
H9	MGdrop	3	1	3	MshFNpositive_MsLAMA1negative	6.6228740439918
H9	MGdrop	3	1	3	MshFNpositive_MsLAMA1negative	2.44221481252244
H9	MGdrop	3	1	3	Negative	74.6896884193234
H9	MGdrop	3	1	3	Negative	62.6651702485817
H9	MGdrop	3	1	4	MsLAMA1positive	22.9706684692196
H9	MGdrop	3	1	4	MshFNpositive	25.0870558431149
H9	MGdrop	3	1	4	MshFNpositive_MsLAMA1negative	2.11638737389528
H9	MGdrop	3	1	4	Negative	74.9129441568851
H9	MGdrop	3	1	5	MsLAMA1positive	0
H9	MGdrop	3	1	5	MshFNpositive	27.8130258943597
H9	MGdrop	3	1	5	MshFNpositive_MsLAMA1negative	27.8130258943597
H9	MGdrop	3	1	5	Negative	72.1869741056403
H9	MGdrop	3	1	6	MsLAMA1positive	8.22692981110046
H9	MGdrop	3	1	6	MshFNpositive	18.0269763637413
H9	MGdrop	3	1	6	MshFNpositive_MsLAMA1negative	9.80004655264085
H9	MGdrop	3	1	6	Negative	81.9730236362587
H9	MGdrop	3	2	1	MsLAMA1positive	44.1866684535453
H9	MGdrop	3	2	1	MsLAMA1positive	26.5674596862562
H9	MGdrop	3	2	1	MshFNpositive	45.2641096343219
H9	MGdrop	3	2	1	MshFNpositive	30.1063142685006
H9	MGdrop	3	2	1	MshFNpositive_MsLAMA1negative	1.07744118077664
H9	MGdrop	3	2	1	MshFNpositive_MsLAMA1negative	3.53885458224444
H9	MGdrop	3	2	1	Negative	54.7358903656781
H9	MGdrop	3	2	1	Negative	69.8936857314993
H9	MGdrop	3	2	2	MsLAMA1positive	37.4791619565867
H9	MGdrop	3	2	2	MsLAMA1positive	33.573997659924
H9	MGdrop	3	2	2	MshFNpositive	38.0996743872998
H9	MGdrop	3	2	2	MshFNpositive	34.4917120161036
H9	MGdrop	3	2	2	MshFNpositive_MsLAMA1negative	0.620512430713099
H9	MGdrop	3	2	2	MshFNpositive_MsLAMA1negative	0.917714356179665
H9	MGdrop	3	2	2	Negative	61.9003256127002
H9	MGdrop	3	2	2	Negative	65.5082879838964
H9	MGdrop	3	2	3	MsLAMA1positive	31.8030395336475
H9	MGdrop	3	2	3	MsLAMA1positive	25.6223965233007
H9	MGdrop	3	2	3	MshFNpositive	32.9233613179751
H9	MGdrop	3	2	3	MshFNpositive	29.65540885317
H9	MGdrop	3	2	3	MshFNpositive_MsLAMA1negative	1.12032178432759
H9	MGdrop	3	2	3	MshFNpositive_MsLAMA1negative	4.03301232986939
H9	MGdrop	3	2	3	Negative	67.0766386820249
H9	MGdrop	3	2	3	Negative	70.34459114683
H9	MGdrop	3	3	1	MsLAMA1positive	20.1203379228025
H9	MGdrop	3	3	1	MsLAMA1positive	33.0176261157356
H9	MGdrop	3	3	1	MshFNpositive	21.2807906142484
H9	MGdrop	3	3	1	MshFNpositive	34.2858722662872
H9	MGdrop	3	3	1	MshFNpositive_MsLAMA1negative	1.16045269144597
H9	MGdrop	3	3	1	MshFNpositive_MsLAMA1negative	1.26824615055158
H9	MGdrop	3	3	1	Negative	78.7192093857516
H9	MGdrop	3	3	1	Negative	65.7141277337128
H9	MGdrop	3	3	2	MsLAMA1positive	26.5398498688267
H9	MGdrop	3	3	2	MsLAMA1positive	17.5091916766775
H9	MGdrop	3	3	2	MshFNpositive	27.5380115279294
H9	MGdrop	3	3	2	MshFNpositive	19.1008116020404
H9	MGdrop	3	3	2	MshFNpositive_MsLAMA1negative	0.99816165910266
H9	MGdrop	3	3	2	MshFNpositive_MsLAMA1negative	1.59161992536286
H9	MGdrop	3	3	2	Negative	72.4619884720706
H9	MGdrop	3	3	2	Negative	80.8991883979596
H9	MGdrop	3	3	3	MsLAMA1positive	20.2023130035383
H9	MGdrop	3	3	3	MsLAMA1positive	23.2108872191642
H9	MGdrop	3	3	3	MshFNpositive	21.9671387344975
H9	MGdrop	3	3	3	MshFNpositive	24.7713187904167
H9	MGdrop	3	3	3	MshFNpositive_MsLAMA1negative	1.76482573095915
H9	MGdrop	3	3	3	MshFNpositive_MsLAMA1negative	1.56043157125244
H9	MGdrop	3	3	3	Negative	78.0328612655025
H9	MGdrop	3	3	3	Negative	75.2286812095833
H9	MGdrop	3	4	1	MsLAMA1positive	39.0696932253888
H9	MGdrop	3	4	1	MshFNpositive	39.550599762342
H9	MGdrop	3	4	1	MshFNpositive_MsLAMA1negative	0.480906536953185
H9	MGdrop	3	4	1	Negative	60.449400237658
H9	MGdrop	3	4	2	MsLAMA1positive	32.6241268469467
H9	MGdrop	3	4	2	MshFNpositive	35.734644362324
H9	MGdrop	3	4	2	MshFNpositive_MsLAMA1negative	3.11051751537721
H9	MGdrop	3	4	2	Negative	64.265355637676
H9	MGdrop	3	4	3	MsLAMA1positive	30.8515351030285
H9	MGdrop	3	4	3	MshFNpositive	36.666628462313
H9	MGdrop	3	4	3	MshFNpositive_MsLAMA1negative	5.81509335928451
H9	MGdrop	3	4	3	Negative	63.333371537687
H9	MGliq	1	1	1	MsLAMA1positive	13.1870408439706
H9	MGliq	1	1	1	MshFNpositive	17.4381734237354
H9	MGliq	1	1	1	MshFNpositive_MsLAMA1negative	4.25113257976479
H9	MGliq	1	1	1	Negative	82.5618265762646
H9	MGliq	1	2	1	MsLAMA1positive	13.0922599145506
H9	MGliq	1	2	1	MshFNpositive	16.6933529417511
H9	MGliq	1	2	1	MshFNpositive_MsLAMA1negative	3.60109302720046
H9	MGliq	1	2	1	Negative	83.3066470582489
H9	MGliq	1	2	2	MsLAMA1positive	10.2170270872273
H9	MGliq	1	2	2	MshFNpositive	16.2564298045225
H9	MGliq	1	2	2	MshFNpositive_MsLAMA1negative	6.0394027172952
H9	MGliq	1	2	2	Negative	83.7435701954775
H9	MGliq	1	2	3	MsLAMA1positive	11.1002306413699
H9	MGliq	1	2	3	MshFNpositive	13.5296584298532
H9	MGliq	1	2	3	MshFNpositive_MsLAMA1negative	2.42942778848329
H9	MGliq	1	2	3	Negative	86.4703415701468
H9	MGliq	1	3	1	MsLAMA1positive	15.2518421749191
H9	MGliq	1	3	1	MshFNpositive	15.8401961286577
H9	MGliq	1	3	1	MshFNpositive_MsLAMA1negative	0.588353953738569
H9	MGliq	1	3	1	Negative	84.1598038713423
H9	MGliq	1	4	1	MsLAMA1positive	16.10994807217
H9	MGliq	1	4	1	MshFNpositive	21.2407288802219
H9	MGliq	1	4	1	MshFNpositive_MsLAMA1negative	5.13078080805184
H9	MGliq	1	4	1	Negative	78.7592711197781
H9	MGliq	1	4	2	MsLAMA1positive	12.7768086861017
H9	MGliq	1	4	2	MshFNpositive	19.1756640178161
H9	MGliq	1	4	2	MshFNpositive_MsLAMA1negative	6.39885533171438
H9	MGliq	1	4	2	Negative	80.8243359821839
H9	MGliq	2	1	1	MsLAMA1positive	16.680502500853
H9	MGliq	2	1	1	MshFNpositive	25.2851430188334
H9	MGliq	2	1	1	MshFNpositive_MsLAMA1negative	8.60464051798034
H9	MGliq	2	1	1	Negative	74.7148569811666
H9	MGliq	2	1	2	MsLAMA1positive	10.516515109294
H9	MGliq	2	1	2	MshFNpositive	17.0508847438292
H9	MGliq	2	1	2	MshFNpositive_MsLAMA1negative	6.5343696345352
H9	MGliq	2	1	2	Negative	82.9491152561708
H9	MGliq	2	1	3	MsLAMA1positive	7.66137445504044
H9	MGliq	2	1	3	MshFNpositive	8.19907819651098
H9	MGliq	2	1	3	MshFNpositive_MsLAMA1negative	0.537703741470545
H9	MGliq	2	1	3	Negative	91.800921803489
H9	MGliq	2	1	4	MsLAMA1positive	2.49248129492885
H9	MGliq	2	1	4	MshFNpositive	4.9666242848061
H9	MGliq	2	1	4	MshFNpositive_MsLAMA1negative	2.47414298987726
H9	MGliq	2	1	4	Negative	95.0333757151939
H9	MGliq	2	2	1	MsLAMA1positive	18.2382159640089
H9	MGliq	2	2	1	MshFNpositive	25.4633687424823
H9	MGliq	2	2	1	MshFNpositive_MsLAMA1negative	7.2251527784734
H9	MGliq	2	2	1	Negative	74.5366312575177
H9	MGliq	2	2	2	MsLAMA1positive	27.0398606974974
H9	MGliq	2	2	2	MshFNpositive	27.0924173557349
H9	MGliq	2	2	2	MshFNpositive_MsLAMA1negative	0.0525566582374424
H9	MGliq	2	2	2	Negative	72.9075826442651
H9	MGliq	2	2	3	MsLAMA1positive	7.10657584367151
H9	MGliq	2	2	3	MshFNpositive	7.32687997762909
H9	MGliq	2	2	3	MshFNpositive_MsLAMA1negative	0.220304133957583
H9	MGliq	2	2	3	Negative	92.6731200223709
H9	MGliq	2	3	1	MsLAMA1positive	13.782538692246
H9	MGliq	2	3	1	MshFNpositive	18.0383517809066
H9	MGliq	2	3	1	MshFNpositive_MsLAMA1negative	4.25581308866063
H9	MGliq	2	3	1	Negative	81.9616482190934
H9	MGliq	2	3	2	MsLAMA1positive	12.2696389021225
H9	MGliq	2	3	2	MshFNpositive	18.4631945834935
H9	MGliq	2	3	2	MshFNpositive_MsLAMA1negative	6.19355568137096
H9	MGliq	2	3	2	Negative	81.5368054165065
H9	MGliq	2	3	3	MsLAMA1positive	13.800410539541
H9	MGliq	2	3	3	MshFNpositive	24.5879631331136
H9	MGliq	2	3	3	MshFNpositive_MsLAMA1negative	10.7875525935727
H9	MGliq	2	3	3	Negative	75.4120368668864
H9	MGliq	2	4	1	MsLAMA1positive	18.665624836737
H9	MGliq	2	4	1	MshFNpositive	22.011244028391
H9	MGliq	2	4	1	MshFNpositive_MsLAMA1negative	3.34561919165396
H9	MGliq	2	4	1	Negative	77.988755971609
H9	MGliq	2	4	2	MsLAMA1positive	15.8149263331729
H9	MGliq	2	4	2	MshFNpositive	21.5825501163932
H9	MGliq	2	4	2	MshFNpositive_MsLAMA1negative	5.76762378322039
H9	MGliq	2	4	2	Negative	78.4174498836068
H9	MGliq	2	4	3	MsLAMA1positive	12.812636121593
H9	MGliq	2	4	3	MshFNpositive	26.3113607591323
H9	MGliq	2	4	3	MshFNpositive_MsLAMA1negative	13.4987246375393
H9	MGliq	2	4	3	Negative	73.6886392408677
H9	MGliq	2	5	1	MsLAMA1positive	15.6807733362939
H9	MGliq	2	5	1	MshFNpositive	25.8582100663996
H9	MGliq	2	5	1	MshFNpositive_MsLAMA1negative	10.1774367301057
H9	MGliq	2	5	1	Negative	74.1417899336004
H9	MGliq	2	5	2	MsLAMA1positive	15.9457494803733
H9	MGliq	2	5	2	MshFNpositive	16.6251290926781
H9	MGliq	2	5	2	MshFNpositive_MsLAMA1negative	0.67937961230472
H9	MGliq	2	5	2	Negative	83.3748709073219
H9	MGliq	2	5	3	MsLAMA1positive	16.9978878278868
H9	MGliq	2	5	3	MshFNpositive	18.3363413582479
H9	MGliq	2	5	3	MshFNpositive_MsLAMA1negative	1.3384535303611
H9	MGliq	2	5	3	Negative	81.6636586417521
H9	MGnull	1	1	1	MsLAMA1positive	0
H9	MGnull	1	1	1	MshFNpositive	20.8589118337511
H9	MGnull	1	1	1	MshFNpositive_MsLAMA1negative	20.8589118337511
H9	MGnull	1	1	1	Negative	79.1410881662489
H9	MGnull	1	1	2	MsLAMA1positive	0
H9	MGnull	1	1	2	MshFNpositive	25.4804070270519
H9	MGnull	1	1	2	MshFNpositive_MsLAMA1negative	25.4804070270519
H9	MGnull	1	1	2	Negative	74.5195929729481
H9	MGnull	1	2	1	MsLAMA1positive	0
H9	MGnull	1	2	1	MshFNpositive	17.5631643932733
H9	MGnull	1	2	1	MshFNpositive_MsLAMA1negative	17.5631643932733
H9	MGnull	1	2	1	Negative	82.4368356067267
H9	MGnull	1	2	2	MsLAMA1positive	0
H9	MGnull	1	2	2	MshFNpositive	12.8182203170824
H9	MGnull	1	2	2	MshFNpositive_MsLAMA1negative	12.8182203170824
H9	MGnull	1	2	2	Negative	87.1817796829176
H9	MGnull	1	2	3	MsLAMA1positive	0
H9	MGnull	1	2	3	MshFNpositive	15.9446649534035
H9	MGnull	1	2	3	MshFNpositive_MsLAMA1negative	15.9446649534035
H9	MGnull	1	2	3	Negative	84.0553350465965
H9	MGnull	1	3	1	MsLAMA1positive	0
H9	MGnull	1	3	1	MshFNpositive	13.808731746164
H9	MGnull	1	3	1	MshFNpositive_MsLAMA1negative	13.808731746164
H9	MGnull	1	3	1	Negative	86.191268253836
H9	MGnull	2	1	1	MsLAMA1positive	0
H9	MGnull	2	1	1	MshFNpositive	33.0331047512726
H9	MGnull	2	1	1	MshFNpositive_MsLAMA1negative	33.0331047512726
H9	MGnull	2	1	1	Negative	66.9668952487274
H9	MGnull	2	1	2	MsLAMA1positive	0
H9	MGnull	2	1	2	MshFNpositive	17.9398920542645
H9	MGnull	2	1	2	MshFNpositive_MsLAMA1negative	17.9398920542645
H9	MGnull	2	1	2	Negative	82.0601079457355
H9	MGnull	2	2	1	MsLAMA1positive	0
H9	MGnull	2	2	1	MshFNpositive	37.7945149579765
H9	MGnull	2	2	1	MshFNpositive_MsLAMA1negative	37.7945149579765
H9	MGnull	2	2	1	Negative	62.2054850420235
H9	MGnull	2	2	2	MsLAMA1positive	0
H9	MGnull	2	2	2	MshFNpositive	27.4160832592785
H9	MGnull	2	2	2	MshFNpositive_MsLAMA1negative	27.4160832592785
H9	MGnull	2	2	2	Negative	72.5839167407215
H9	MGnull	2	2	3	MsLAMA1positive	0
H9	MGnull	2	2	3	MshFNpositive	36.5911438460645
H9	MGnull	2	2	3	MshFNpositive_MsLAMA1negative	36.5911438460645
H9	MGnull	2	2	3	Negative	63.4088561539355
H9	MGnull	2	3	1	MsLAMA1positive	0
H9	MGnull	2	3	1	MshFNpositive	32.7542187157572
H9	MGnull	2	3	1	MshFNpositive_MsLAMA1negative	32.7542187157572
H9	MGnull	2	3	1	Negative	67.2457812842428
H9	MGnull	2	3	2	MsLAMA1positive	0
H9	MGnull	2	3	2	MshFNpositive	41.6611528063973
H9	MGnull	2	3	2	MshFNpositive_MsLAMA1negative	41.6611528063973
H9	MGnull	2	3	2	Negative	58.3388471936027
H9	MGnull	2	3	3	MsLAMA1positive	0
H9	MGnull	2	3	3	MshFNpositive	31.0075313238269
H9	MGnull	2	3	3	MshFNpositive_MsLAMA1negative	31.0075313238269
H9	MGnull	2	3	3	Negative	68.9924686761731
H9	MGnull	3	1	1	MsLAMA1positive	0
H9	MGnull	3	1	1	MshFNpositive	23.4835767393743
H9	MGnull	3	1	1	MshFNpositive_MsLAMA1negative	23.4835767393743
H9	MGnull	3	1	1	Negative	76.5164232606257
H9	MGnull	3	1	2	MsLAMA1positive	0
H9	MGnull	3	1	2	MshFNpositive	28.4228350266086
H9	MGnull	3	1	2	MshFNpositive_MsLAMA1negative	28.4228350266086
H9	MGnull	3	1	2	Negative	71.5771649733914
H9	MGnull	3	1	3	MsLAMA1positive	0
H9	MGnull	3	1	3	MshFNpositive	38.7927746391554
H9	MGnull	3	1	3	MshFNpositive_MsLAMA1negative	38.7927746391554
H9	MGnull	3	1	3	Negative	61.2072253608446
H9	MGnull	3	1	4	MsLAMA1positive	0
H9	MGnull	3	1	4	MshFNpositive	32.4264331846176
H9	MGnull	3	1	4	MshFNpositive_MsLAMA1negative	32.4264331846176
H9	MGnull	3	1	4	Negative	67.5735668153824
H9	MGnull	3	2	1	MsLAMA1positive	0
H9	MGnull	3	2	1	MshFNpositive	30.431061493261
H9	MGnull	3	2	1	MshFNpositive_MsLAMA1negative	30.431061493261
H9	MGnull	3	2	1	Negative	69.568938506739
H9	MGnull	3	2	2	MsLAMA1positive	0
H9	MGnull	3	2	2	MshFNpositive	36.8442386429417
H9	MGnull	3	2	2	MshFNpositive_MsLAMA1negative	36.8442386429417
H9	MGnull	3	2	2	Negative	63.1557613570583
H9	MGnull	3	2	3	MsLAMA1positive	0
H9	MGnull	3	2	3	MshFNpositive	39.2016865917965
H9	MGnull	3	2	3	MshFNpositive_MsLAMA1negative	39.2016865917965
H9	MGnull	3	2	3	Negative	60.7983134082035
H9	MGnull	3	2	4	MsLAMA1positive	0
H9	MGnull	3	2	4	MshFNpositive	32.6193838009539
H9	MGnull	3	2	4	MshFNpositive_MsLAMA1negative	32.6193838009539
H9	MGnull	3	2	4	Negative	67.380616199046
H9	MGnull	3	3	1	MsLAMA1positive	0
H9	MGnull	3	3	1	MshFNpositive	29.5079198781482
H9	MGnull	3	3	1	MshFNpositive_MsLAMA1negative	29.5079198781482
H9	MGnull	3	3	1	Negative	70.4920801218518
H9	MGnull	3	3	2	MsLAMA1positive	0
H9	MGnull	3	3	2	MshFNpositive	26.1426810234016
H9	MGnull	3	3	2	MshFNpositive_MsLAMA1negative	26.1426810234016
H9	MGnull	3	3	2	Negative	73.8573189765984
H9	MGnull	3	3	3	MsLAMA1positive	0
H9	MGnull	3	3	3	MshFNpositive	21.3729395356708
H9	MGnull	3	3	3	MshFNpositive_MsLAMA1negative	21.3729395356708
H9	MGnull	3	3	3	Negative	78.6270604643292
H9	MGnull	3	4	1	MsLAMA1positive	0
H9	MGnull	3	4	1	MshFNpositive	30.4159278518253
H9	MGnull	3	4	1	MshFNpositive_MsLAMA1negative	30.4159278518253
H9	MGnull	3	4	1	Negative	69.5840721481747
H9	MGnull	3	4	2	MsLAMA1positive	0
H9	MGnull	3	4	2	MshFNpositive	59.0582649360565
H9	MGnull	3	4	2	MshFNpositive_MsLAMA1negative	59.0582649360565
H9	MGnull	3	4	2	Negative	40.9417350639435
H9	MGnull	3	4	3	MsLAMA1positive	0
H9	MGnull	3	4	3	MshFNpositive	46.0936008780302
H9	MGnull	3	4	3	MshFNpositive_MsLAMA1negative	46.0936008780302
H9	MGnull	3	4	3	Negative	53.9063991219698
H9	MGnull	3	4	4	MsLAMA1positive	0
H9	MGnull	3	4	4	MshFNpositive	36.9826021471063
H9	MGnull	3	4	4	MshFNpositive_MsLAMA1negative	36.9826021471063
H9	MGnull	3	4	4	Negative	63.0173978528937
H9	MGnull	3	5	1	MsLAMA1positive	0
H9	MGnull	3	5	1	MshFNpositive	23.5639568927086
H9	MGnull	3	5	1	MshFNpositive_MsLAMA1negative	23.5639568927086
H9	MGnull	3	5	1	Negative	76.4360431072914
H9	MGnull	3	5	2	MsLAMA1positive	0
H9	MGnull	3	5	2	MshFNpositive	33.1200532291509
H9	MGnull	3	5	2	MshFNpositive_MsLAMA1negative	33.1200532291509
H9	MGnull	3	5	2	Negative	66.8799467708491
H9	MGnull	3	5	3	MsLAMA1positive	0
H9	MGnull	3	5	3	MshFNpositive	34.1337724843642
H9	MGnull	3	5	3	MshFNpositive_MsLAMA1negative	34.1337724843642
H9	MGnull	3	5	3	Negative	65.8662275156358
H9	MGnull	3	5	4	MsLAMA1positive	0
H9	MGnull	3	5	4	MshFNpositive	35.7882487830551
H9	MGnull	3	5	4	MshFNpositive_MsLAMA1negative	35.7882487830551
H9	MGnull	3	5	4	Negative	64.2117512169449
iPSC1	MGdrop	1	1	1	MsLAMA1positive	24.5605054637797
iPSC1	MGdrop	1	1	1	MshFNpositive	32.8979326602289
iPSC1	MGdrop	1	1	1	MshFNpositive_MsLAMA1negative	8.33742719644921
iPSC1	MGdrop	1	1	1	Negative	67.1020673397711
iPSC1	MGdrop	1	1	2	MsLAMA1positive	20.0279156754445
iPSC1	MGdrop	1	1	2	MshFNpositive	29.6390654296637
iPSC1	MGdrop	1	1	2	MshFNpositive_MsLAMA1negative	9.61114975421924
iPSC1	MGdrop	1	1	2	Negative	70.3609345703363
iPSC1	MGdrop	1	1	3	MsLAMA1positive	0
iPSC1	MGdrop	1	1	3	MshFNpositive	14.6057829424542
iPSC1	MGdrop	1	1	3	MshFNpositive_MsLAMA1negative	14.6057829424542
iPSC1	MGdrop	1	1	3	Negative	85.3942170575458
iPSC1	MGdrop	1	2	1	MsLAMA1positive	28.3122105856799
iPSC1	MGdrop	1	2	1	MshFNpositive	33.3308876359738
iPSC1	MGdrop	1	2	1	MshFNpositive_MsLAMA1negative	5.01867705029398
iPSC1	MGdrop	1	2	1	Negative	66.6691123640262
iPSC1	MGdrop	1	2	2	MsLAMA1positive	57.693966480603
iPSC1	MGdrop	1	2	2	MshFNpositive	57.803097289505
iPSC1	MGdrop	1	2	2	MshFNpositive_MsLAMA1negative	0.109130808902002
iPSC1	MGdrop	1	2	2	Negative	42.196902710495
iPSC1	MGdrop	1	2	3	MsLAMA1positive	5.19983220291611
iPSC1	MGdrop	1	2	3	MshFNpositive	19.4265594336873
iPSC1	MGdrop	1	2	3	MshFNpositive_MsLAMA1negative	14.2267272307712
iPSC1	MGdrop	1	2	3	Negative	80.5734405663127
iPSC1	MGdrop	1	3	1	MsLAMA1positive	43.6299061645583
iPSC1	MGdrop	1	3	1	MshFNpositive	46.9057329123899
iPSC1	MGdrop	1	3	1	MshFNpositive_MsLAMA1negative	3.27582674783157
iPSC1	MGdrop	1	3	1	Negative	53.0942670876101
iPSC1	MGdrop	1	3	2	MsLAMA1positive	16.467776295265
iPSC1	MGdrop	1	3	2	MshFNpositive	18.5797527426487
iPSC1	MGdrop	1	3	2	MshFNpositive_MsLAMA1negative	2.11197644738369
iPSC1	MGdrop	1	3	2	Negative	81.4202472573513
iPSC1	MGdrop	1	3	3	MsLAMA1positive	15.8387508147124
iPSC1	MGdrop	1	3	3	MshFNpositive	21.438230572846
iPSC1	MGdrop	1	3	3	MshFNpositive_MsLAMA1negative	5.5994797581336
iPSC1	MGdrop	1	3	3	Negative	78.561769427154
iPSC1	MGdrop	1	4	1	MsLAMA1positive	43.3007778803605
iPSC1	MGdrop	1	4	1	MshFNpositive	45.8279467673221
iPSC1	MGdrop	1	4	1	MshFNpositive_MsLAMA1negative	2.52716888696158
iPSC1	MGdrop	1	4	1	Negative	54.1720532326779
iPSC1	MGdrop	1	4	2	MsLAMA1positive	32.9630581794728
iPSC1	MGdrop	1	4	2	MshFNpositive	47.5625002731621
iPSC1	MGdrop	1	4	2	MshFNpositive_MsLAMA1negative	14.5994420936893
iPSC1	MGdrop	1	4	2	Negative	52.4374997268379
iPSC1	MGdrop	1	4	3	MsLAMA1positive	31.8039448000327
iPSC1	MGdrop	1	4	3	MshFNpositive	38.3138578957772
iPSC1	MGdrop	1	4	3	MshFNpositive_MsLAMA1negative	6.50991309574455
iPSC1	MGdrop	1	4	3	Negative	61.6861421042228
iPSC1	MGdrop	1	4	4	MsLAMA1positive	17.6596202714154
iPSC1	MGdrop	1	4	4	MshFNpositive	24.9429232201552
iPSC1	MGdrop	1	4	4	MshFNpositive_MsLAMA1negative	7.2833029487398
iPSC1	MGdrop	1	4	4	Negative	75.0570767798448
iPSC1	MGdrop	2	1	1	MsLAMA1positive	18.2449206632867
iPSC1	MGdrop	2	1	1	MshFNpositive	26.8878320956277
iPSC1	MGdrop	2	1	1	MshFNpositive_MsLAMA1negative	8.64291143234096
iPSC1	MGdrop	2	1	1	Negative	73.1121679043723
iPSC1	MGdrop	2	1	2	MsLAMA1positive	12.1283299950563
iPSC1	MGdrop	2	1	2	MshFNpositive	15.8553117395793
iPSC1	MGdrop	2	1	2	MshFNpositive_MsLAMA1negative	3.72698174452299
iPSC1	MGdrop	2	1	2	Negative	84.1446882604207
iPSC1	MGdrop	2	1	3	MsLAMA1positive	12.4914099841834
iPSC1	MGdrop	2	1	3	MshFNpositive	13.7091390905427
iPSC1	MGdrop	2	1	3	MshFNpositive_MsLAMA1negative	1.21772910635927
iPSC1	MGdrop	2	1	3	Negative	86.2908609094573
iPSC1	MGdrop	2	2	1	MsLAMA1positive	32.6440168223385
iPSC1	MGdrop	2	2	1	MshFNpositive	38.8218521959781
iPSC1	MGdrop	2	2	1	MshFNpositive_MsLAMA1negative	6.17783537363957
iPSC1	MGdrop	2	2	1	Negative	61.1781478040219
iPSC1	MGdrop	2	2	2	MsLAMA1positive	20.8842453036938
iPSC1	MGdrop	2	2	2	MshFNpositive	31.4761850555413
iPSC1	MGdrop	2	2	2	MshFNpositive_MsLAMA1negative	10.5919397518475
iPSC1	MGdrop	2	2	2	Negative	68.5238149444587
iPSC1	MGdrop	2	2	3	MsLAMA1positive	14.0475832886486
iPSC1	MGdrop	2	2	3	MshFNpositive	22.271238551612
iPSC1	MGdrop	2	2	3	MshFNpositive_MsLAMA1negative	8.22365526296337
iPSC1	MGdrop	2	2	3	Negative	77.728761448388
iPSC1	MGdrop	2	3	1	MsLAMA1positive	40.6328820068768
iPSC1	MGdrop	2	3	1	MshFNpositive	42.0416490578613
iPSC1	MGdrop	2	3	1	MshFNpositive_MsLAMA1negative	1.40876705098448
iPSC1	MGdrop	2	3	1	Negative	57.9583509421387
iPSC1	MGdrop	2	3	2	MsLAMA1positive	35.0143876599948
iPSC1	MGdrop	2	3	2	MshFNpositive	36.3205512407523
iPSC1	MGdrop	2	3	2	MshFNpositive_MsLAMA1negative	1.30616358075746
iPSC1	MGdrop	2	3	2	Negative	63.6794487592477
iPSC1	MGdrop	2	3	3	MsLAMA1positive	21.9494733883223
iPSC1	MGdrop	2	3	3	MshFNpositive	22.9071814399706
iPSC1	MGdrop	2	3	3	MshFNpositive_MsLAMA1negative	0.957708051648286
iPSC1	MGdrop	2	3	3	Negative	77.0928185600294
iPSC1	MGdrop	2	4	1	MsLAMA1positive	35.5203518763068
iPSC1	MGdrop	2	4	1	MshFNpositive	39.2307013329834
iPSC1	MGdrop	2	4	1	MshFNpositive_MsLAMA1negative	3.71034945667662
iPSC1	MGdrop	2	4	1	Negative	60.7692986670166
iPSC1	MGdrop	2	4	2	MsLAMA1positive	27.8413357350127
iPSC1	MGdrop	2	4	2	MshFNpositive	33.5278981322074
iPSC1	MGdrop	2	4	2	MshFNpositive_MsLAMA1negative	5.6865623971947
iPSC1	MGdrop	2	4	2	Negative	66.4721018677926
iPSC1	MGdrop	2	4	3	MsLAMA1positive	32.7101302152953
iPSC1	MGdrop	2	4	3	MshFNpositive	35.1174156232894
iPSC1	MGdrop	2	4	3	MshFNpositive_MsLAMA1negative	2.4072854079941
iPSC1	MGdrop	2	4	3	Negative	64.8825843767106
iPSC1	MGliq	1	1	1	MsLAMA1positive	5.84059830918117
iPSC1	MGliq	1	1	1	MshFNpositive	15.7896384849901
iPSC1	MGliq	1	1	1	MshFNpositive_MsLAMA1negative	9.94904017580889
iPSC1	MGliq	1	1	1	Negative	84.21036151501
iPSC1	MGliq	1	1	2	MsLAMA1positive	14.1259207331188
iPSC1	MGliq	1	1	2	MshFNpositive	21.7975048708238
iPSC1	MGliq	1	1	2	MshFNpositive_MsLAMA1negative	7.67158413770503
iPSC1	MGliq	1	1	2	Negative	78.2024951291762
iPSC1	MGliq	1	1	3	MsLAMA1positive	0.259820988481482
iPSC1	MGliq	1	1	3	MshFNpositive	20.2087344518811
iPSC1	MGliq	1	1	3	MshFNpositive_MsLAMA1negative	19.9489134633996
iPSC1	MGliq	1	1	3	Negative	79.7912655481189
iPSC1	MGliq	1	2	1	MsLAMA1positive	15.4165631975052
iPSC1	MGliq	1	2	1	MshFNpositive	24.8596055664403
iPSC1	MGliq	1	2	1	MshFNpositive_MsLAMA1negative	9.44304236893512
iPSC1	MGliq	1	2	1	Negative	75.1403944335597
iPSC1	MGliq	2	1	1	MsLAMA1positive	24.383424731749
iPSC1	MGliq	2	1	1	MshFNpositive	35.2718943289098
iPSC1	MGliq	2	1	1	MshFNpositive_MsLAMA1negative	10.8884695971608
iPSC1	MGliq	2	1	1	Negative	64.7281056710902
iPSC1	MGliq	2	1	2	MsLAMA1positive	22.5069252077562
iPSC1	MGliq	2	1	2	MshFNpositive	28.750738734358
iPSC1	MGliq	2	1	2	MshFNpositive_MsLAMA1negative	6.24381352660172
iPSC1	MGliq	2	1	2	Negative	71.249261265642
iPSC1	MGliq	2	1	3	MsLAMA1positive	24.7294917509399
iPSC1	MGliq	2	1	3	MshFNpositive	35.3686003681972
iPSC1	MGliq	2	1	3	MshFNpositive_MsLAMA1negative	10.6391086172573
iPSC1	MGliq	2	1	3	Negative	64.6313996318028
iPSC1	MGliq	2	2	1	MsLAMA1positive	30.2091107379569
iPSC1	MGliq	2	2	1	MshFNpositive	43.9091523650347
iPSC1	MGliq	2	2	1	MshFNpositive_MsLAMA1negative	13.7000416270778
iPSC1	MGliq	2	2	1	Negative	56.0908476349653
iPSC1	MGliq	2	2	2	MsLAMA1positive	13.7102210940584
iPSC1	MGliq	2	2	2	MshFNpositive	24.2726756594031
iPSC1	MGliq	2	2	2	MshFNpositive_MsLAMA1negative	10.5624545653447
iPSC1	MGliq	2	2	2	Negative	75.7273243405969
iPSC1	MGliq	2	2	3	MsLAMA1positive	0
iPSC1	MGliq	2	2	3	MshFNpositive	34.5287701292814
iPSC1	MGliq	2	2	3	MshFNpositive_MsLAMA1negative	34.5287701292814
iPSC1	MGliq	2	2	3	Negative	65.4712298707186
iPSC1	MGliq	2	3	1	MsLAMA1positive	15.6564017973042
iPSC1	MGliq	2	3	1	MshFNpositive	27.9729994966681
iPSC1	MGliq	2	3	1	MshFNpositive_MsLAMA1negative	12.316597699364
iPSC1	MGliq	2	3	1	Negative	72.0270005033319
iPSC1	MGliq	2	3	2	MsLAMA1positive	43.5113578674922
iPSC1	MGliq	2	3	2	MshFNpositive	50.821463644005
iPSC1	MGliq	2	3	2	MshFNpositive_MsLAMA1negative	7.31010577651278
iPSC1	MGliq	2	3	2	Negative	49.178536355995
iPSC1	MGliq	2	3	3	MsLAMA1positive	40.2612140541764
iPSC1	MGliq	2	3	3	MshFNpositive	45.3018635301778
iPSC1	MGliq	2	3	3	MshFNpositive_MsLAMA1negative	5.04064947600136
iPSC1	MGliq	2	3	3	Negative	54.6981364698222
iPSC1	MGliq	2	3	4	MsLAMA1positive	11.0073345630804
iPSC1	MGliq	2	3	4	MshFNpositive	26.3498936614788
iPSC1	MGliq	2	3	4	MshFNpositive_MsLAMA1negative	15.3425590983984
iPSC1	MGliq	2	3	4	Negative	73.6501063385212
iPSC1	MGliq	2	4	1	MsLAMA1positive	14.5709698127009
iPSC1	MGliq	2	4	1	MshFNpositive	23.1452146608654
iPSC1	MGliq	2	4	1	MshFNpositive_MsLAMA1negative	8.5742448481645
iPSC1	MGliq	2	4	1	Negative	76.8547853391346
iPSC1	MGliq	2	4	2	MsLAMA1positive	32.2967724945164
iPSC1	MGliq	2	4	2	MshFNpositive	36.6390597261758
iPSC1	MGliq	2	4	2	MshFNpositive_MsLAMA1negative	4.34228723165935
iPSC1	MGliq	2	4	2	Negative	63.3609402738242
iPSC1	MGliq	2	4	3	MsLAMA1positive	20.9598363468377
iPSC1	MGliq	2	4	3	MshFNpositive	22.2882539402868
iPSC1	MGliq	2	4	3	MshFNpositive_MsLAMA1negative	1.32841759344909
iPSC1	MGliq	2	4	3	Negative	77.7117460597132
iPSC1	MGliq	2	4	4	MsLAMA1positive	18.0298281799337
iPSC1	MGliq	2	4	4	MshFNpositive	19.3182464067751
iPSC1	MGliq	2	4	4	MshFNpositive_MsLAMA1negative	1.2884182268414
iPSC1	MGliq	2	4	4	Negative	80.6817535932249
iPSC1	MGnull	1	1	1	MsLAMA1positive	0
iPSC1	MGnull	1	1	1	MshFNpositive	35.0976532811759
iPSC1	MGnull	1	1	1	MshFNpositive_MsLAMA1negative	35.0976532811759
iPSC1	MGnull	1	1	1	Negative	64.9023467188241
iPSC1	MGnull	1	1	2	MsLAMA1positive	0
iPSC1	MGnull	1	1	2	MshFNpositive	35.5056311904342
iPSC1	MGnull	1	1	2	MshFNpositive_MsLAMA1negative	35.5056311904342
iPSC1	MGnull	1	1	2	Negative	64.4943688095658
iPSC1	MGnull	1	1	3	MsLAMA1positive	0
iPSC1	MGnull	1	1	3	MshFNpositive	36.8007515770467
iPSC1	MGnull	1	1	3	MshFNpositive_MsLAMA1negative	36.8007515770467
iPSC1	MGnull	1	1	3	Negative	63.1992484229533
iPSC1	MGnull	1	2	1	MsLAMA1positive	0
iPSC1	MGnull	1	2	1	MshFNpositive	39.041275109894
iPSC1	MGnull	1	2	1	MshFNpositive_MsLAMA1negative	39.041275109894
iPSC1	MGnull	1	2	1	Negative	60.958724890106
iPSC1	MGnull	1	2	2	MsLAMA1positive	0
iPSC1	MGnull	1	2	2	MshFNpositive	21.0972942827782
iPSC1	MGnull	1	2	2	MshFNpositive_MsLAMA1negative	21.0972942827782
iPSC1	MGnull	1	2	2	Negative	78.9027057172218
iPSC1	MGnull	1	2	3	MsLAMA1positive	0
iPSC1	MGnull	1	2	3	MshFNpositive	26.1509854527635
iPSC1	MGnull	1	2	3	MshFNpositive_MsLAMA1negative	26.1509854527635
iPSC1	MGnull	1	2	3	Negative	73.8490145472365
iPSC1	MGnull	1	2	4	MsLAMA1positive	0
iPSC1	MGnull	1	2	4	MshFNpositive	22.4018380568861
iPSC1	MGnull	1	2	4	MshFNpositive_MsLAMA1negative	22.4018380568861
iPSC1	MGnull	1	2	4	Negative	77.5981619431139
iPSC1	MGnull	1	3	1	MsLAMA1positive	0
iPSC1	MGnull	1	3	1	MshFNpositive	21.6137478263407
iPSC1	MGnull	1	3	1	MshFNpositive_MsLAMA1negative	21.6137478263407
iPSC1	MGnull	1	3	1	Negative	78.3862521736593
iPSC1	MGnull	1	3	2	MsLAMA1positive	0
iPSC1	MGnull	1	3	2	MshFNpositive	26.3182839683164
iPSC1	MGnull	1	3	2	MshFNpositive_MsLAMA1negative	26.3182839683164
iPSC1	MGnull	1	3	2	Negative	73.6817160316836
iPSC1	MGnull	1	3	3	MsLAMA1positive	0
iPSC1	MGnull	1	3	3	MshFNpositive	32.8268688489031
iPSC1	MGnull	1	3	3	MshFNpositive_MsLAMA1negative	32.8268688489031
iPSC1	MGnull	1	3	3	Negative	67.1731311510969
iPSC1	MGnull	1	3	4	MsLAMA1positive	0
iPSC1	MGnull	1	3	4	MshFNpositive	20.5150205150205
iPSC1	MGnull	1	3	4	MshFNpositive_MsLAMA1negative	20.5150205150205
iPSC1	MGnull	1	3	4	Negative	79.4849794849795
iPSC1	MGnull	1	4	1	MsLAMA1positive	0
iPSC1	MGnull	1	4	1	MshFNpositive	32.9050652119906
iPSC1	MGnull	1	4	1	MshFNpositive_MsLAMA1negative	32.9050652119906
iPSC1	MGnull	1	4	1	Negative	67.0949347880094
iPSC1	MGnull	1	4	2	MsLAMA1positive	0
iPSC1	MGnull	1	4	2	MshFNpositive	18.5313535905252
iPSC1	MGnull	1	4	2	MshFNpositive_MsLAMA1negative	18.5313535905252
iPSC1	MGnull	1	4	2	Negative	81.4686464094748
iPSC1	MGnull	1	4	3	MsLAMA1positive	0
iPSC1	MGnull	1	4	3	MshFNpositive	27.566634566032
iPSC1	MGnull	1	4	3	MshFNpositive_MsLAMA1negative	27.566634566032
iPSC1	MGnull	1	4	3	Negative	72.433365433968
iPSC1	MGnull	1	4	4	MsLAMA1positive	0
iPSC1	MGnull	1	4	4	MshFNpositive	24.1603246536009
iPSC1	MGnull	1	4	4	MshFNpositive_MsLAMA1negative	24.1603246536009
iPSC1	MGnull	1	4	4	Negative	75.8396753463991
iPSC1	MGnull	2	1	1	MsLAMA1positive	0
iPSC1	MGnull	2	1	1	MshFNpositive	29.8732798732799
iPSC1	MGnull	2	1	1	MshFNpositive_MsLAMA1negative	29.8732798732799
iPSC1	MGnull	2	1	1	Negative	70.1267201267201
iPSC1	MGnull	2	1	2	MsLAMA1positive	0
iPSC1	MGnull	2	1	2	MshFNpositive	24.0736134626536
iPSC1	MGnull	2	1	2	MshFNpositive_MsLAMA1negative	24.0736134626536
iPSC1	MGnull	2	1	2	Negative	75.9263865373464
iPSC1	MGnull	2	1	3	MsLAMA1positive	0
iPSC1	MGnull	2	1	3	MshFNpositive	23.0443944458224
iPSC1	MGnull	2	1	3	MshFNpositive_MsLAMA1negative	23.0443944458224
iPSC1	MGnull	2	1	3	Negative	76.9556055541776
iPSC1	MGnull	2	1	4	MsLAMA1positive	0
iPSC1	MGnull	2	1	4	MshFNpositive	48.4004567073981
iPSC1	MGnull	2	1	4	MshFNpositive_MsLAMA1negative	48.4004567073981
iPSC1	MGnull	2	1	4	Negative	51.5995432926019
iPSC1	MGnull	2	2	1	MsLAMA1positive	0
iPSC1	MGnull	2	2	1	MshFNpositive	30.3119649846224
iPSC1	MGnull	2	2	1	MshFNpositive_MsLAMA1negative	30.3119649846224
iPSC1	MGnull	2	2	1	Negative	69.6880350153776
iPSC1	MGnull	2	2	2	MsLAMA1positive	0
iPSC1	MGnull	2	2	2	MshFNpositive	30.0275787156491
iPSC1	MGnull	2	2	2	MshFNpositive_MsLAMA1negative	30.0275787156491
iPSC1	MGnull	2	2	2	Negative	69.9724212843509
iPSC1	MGnull	2	2	3	MsLAMA1positive	0
iPSC1	MGnull	2	2	3	MshFNpositive	25.7576421389742
iPSC1	MGnull	2	2	3	MshFNpositive_MsLAMA1negative	25.7576421389742
iPSC1	MGnull	2	2	3	Negative	74.2423578610258
iPSC1	MGnull	2	2	4	MsLAMA1positive	0
iPSC1	MGnull	2	2	4	MshFNpositive	37.0246553862327
iPSC1	MGnull	2	2	4	MshFNpositive_MsLAMA1negative	37.0246553862327
iPSC1	MGnull	2	2	4	Negative	62.9753446137673
iPSC1	MGnull	2	3	1	MsLAMA1positive	0
iPSC1	MGnull	2	3	1	MshFNpositive	30.8856284131009
iPSC1	MGnull	2	3	1	MshFNpositive_MsLAMA1negative	30.8856284131009
iPSC1	MGnull	2	3	1	Negative	69.1143715868991
iPSC1	MGnull	2	3	2	MsLAMA1positive	0
iPSC1	MGnull	2	3	2	MshFNpositive	22.6455056724925
iPSC1	MGnull	2	3	2	MshFNpositive_MsLAMA1negative	22.6455056724925
iPSC1	MGnull	2	3	2	Negative	77.3544943275075
iPSC1	MGnull	2	3	3	MsLAMA1positive	0
iPSC1	MGnull	2	3	3	MshFNpositive	24.4007726948174
iPSC1	MGnull	2	3	3	MshFNpositive_MsLAMA1negative	24.4007726948174
iPSC1	MGnull	2	3	3	Negative	75.5992273051826
iPSC1	MGnull	2	3	4	MsLAMA1positive	0
iPSC1	MGnull	2	3	4	MshFNpositive	24.7896103993132
iPSC1	MGnull	2	3	4	MshFNpositive_MsLAMA1negative	24.7896103993132
iPSC1	MGnull	2	3	4	Negative	75.2103896006868
iPSC1	MGnull	2	4	1	MsLAMA1positive	0
iPSC1	MGnull	2	4	1	MshFNpositive	17.3071202969039
iPSC1	MGnull	2	4	1	MshFNpositive_MsLAMA1negative	17.3071202969039
iPSC1	MGnull	2	4	1	Negative	82.6928797030961
iPSC1	MGnull	2	4	2	MsLAMA1positive	0
iPSC1	MGnull	2	4	2	MshFNpositive	17.0492731390167
iPSC1	MGnull	2	4	2	MshFNpositive_MsLAMA1negative	17.0492731390167
iPSC1	MGnull	2	4	2	Negative	82.9507268609833
iPSC1	MGnull	2	4	3	MsLAMA1positive	0
iPSC1	MGnull	2	4	3	MshFNpositive	25.8905953900298
iPSC1	MGnull	2	4	3	MshFNpositive_MsLAMA1negative	25.8905953900298
iPSC1	MGnull	2	4	3	Negative	74.1094046099702
iPSC1	MGnull	2	4	4	MsLAMA1positive	0
iPSC1	MGnull	2	4	4	MshFNpositive	20.5834347297624
iPSC1	MGnull	2	4	4	MshFNpositive_MsLAMA1negative	20.5834347297624
iPSC1	MGnull	2	4	4	Negative	79.4165652702376
iPSC1	MGnull	2	4	5	MsLAMA1positive	0
iPSC1	MGnull	2	4	5	MshFNpositive	38.4477391150755
iPSC1	MGnull	2	4	5	MshFNpositive_MsLAMA1negative	38.4477391150755
iPSC1	MGnull	2	4	5	Negative	61.5522608849245
iPSC1	MGnull	2	5	1	MsLAMA1positive	0
iPSC1	MGnull	2	5	1	MshFNpositive	21.0925302546514
iPSC1	MGnull	2	5	1	MshFNpositive_MsLAMA1negative	21.0925302546514
iPSC1	MGnull	2	5	1	Negative	78.9074697453486
iPSC1	MGnull	2	5	2	MsLAMA1positive	0
iPSC1	MGnull	2	5	2	MshFNpositive	26.1158594491928
iPSC1	MGnull	2	5	2	MshFNpositive_MsLAMA1negative	26.1158594491928
iPSC1	MGnull	2	5	2	Negative	73.8841405508072
iPSC1	MGnull	2	5	3	MsLAMA1positive	0
iPSC1	MGnull	2	5	3	MshFNpositive	16.4765270646743
iPSC1	MGnull	2	5	3	MshFNpositive_MsLAMA1negative	16.4765270646743
iPSC1	MGnull	2	5	3	Negative	83.5234729353257
iPSC1	MGnull	2	5	4	MsLAMA1positive	0
iPSC1	MGnull	2	5	4	MshFNpositive	15.7867846859889
iPSC1	MGnull	2	5	4	MshFNpositive_MsLAMA1negative	15.7867846859889
iPSC1	MGnull	2	5	4	Negative	84.2132153140111
iPSC1	MGnull	2	6	1	MsLAMA1positive	0
iPSC1	MGnull	2	6	1	MshFNpositive	23.6504408845878
iPSC1	MGnull	2	6	1	MshFNpositive_MsLAMA1negative	23.6504408845878
iPSC1	MGnull	2	6	1	Negative	76.3495591154122
iPSC1	MGnull	2	6	2	MsLAMA1positive	0
iPSC1	MGnull	2	6	2	MshFNpositive	14.7589623250681
iPSC1	MGnull	2	6	2	MshFNpositive_MsLAMA1negative	14.7589623250681
iPSC1	MGnull	2	6	2	Negative	85.2410376749319
iPSC1	MGnull	2	6	3	MsLAMA1positive	0
iPSC1	MGnull	2	6	3	MshFNpositive	13.2430708565639
iPSC1	MGnull	2	6	3	MshFNpositive_MsLAMA1negative	13.2430708565639
iPSC1	MGnull	2	6	3	Negative	86.7569291434361
iPSC2	MGdrop	1	1	1	MsLAMA1positive	25.6982430087305
iPSC2	MGdrop	1	1	1	MshFNpositive	36.4257230172928
iPSC2	MGdrop	1	1	1	MshFNpositive_MsLAMA1negative	10.7274800085623
iPSC2	MGdrop	1	1	1	Negative	63.5742769827072
iPSC2	MGdrop	1	1	2	MsLAMA1positive	17.5195298638359
iPSC2	MGdrop	1	1	2	MshFNpositive	30.6464732963501
iPSC2	MGdrop	1	1	2	MshFNpositive_MsLAMA1negative	13.1269434325142
iPSC2	MGdrop	1	1	2	Negative	69.3535267036499
iPSC2	MGdrop	1	1	3	MsLAMA1positive	32.4698868250904
iPSC2	MGdrop	1	1	3	MshFNpositive	47.9665403307937
iPSC2	MGdrop	1	1	3	MshFNpositive_MsLAMA1negative	15.4966535057033
iPSC2	MGdrop	1	1	3	Negative	52.0334596692063
iPSC2	MGdrop	1	2	1	MsLAMA1positive	30.9589948771952
iPSC2	MGdrop	1	2	1	MshFNpositive	37.0449943233446
iPSC2	MGdrop	1	2	1	MshFNpositive_MsLAMA1negative	6.08599944614933
iPSC2	MGdrop	1	2	1	Negative	62.9550056766554
iPSC2	MGdrop	1	2	2	MsLAMA1positive	15.2194728786605
iPSC2	MGdrop	1	2	2	MshFNpositive	21.5030371187882
iPSC2	MGdrop	1	2	2	MshFNpositive_MsLAMA1negative	6.28356424012765
iPSC2	MGdrop	1	2	2	Negative	78.4969628812118
iPSC2	MGdrop	1	2	3	MsLAMA1positive	37.1385647827955
iPSC2	MGdrop	1	2	3	MshFNpositive	47.5780674097982
iPSC2	MGdrop	1	2	3	MshFNpositive_MsLAMA1negative	10.4395026270026
iPSC2	MGdrop	1	2	3	Negative	52.4219325902018
iPSC2	MGdrop	1	3	1	MsLAMA1positive	51.7342625781625
iPSC2	MGdrop	1	3	1	MshFNpositive	60.8110036219141
iPSC2	MGdrop	1	3	1	MshFNpositive_MsLAMA1negative	9.07674104375162
iPSC2	MGdrop	1	3	1	Negative	39.1889963780859
iPSC2	MGdrop	1	3	2	MsLAMA1positive	33.2933822105349
iPSC2	MGdrop	1	3	2	MshFNpositive	44.5185222290983
iPSC2	MGdrop	1	3	2	MshFNpositive_MsLAMA1negative	11.2251400185634
iPSC2	MGdrop	1	3	2	Negative	55.4814777709017
iPSC2	MGdrop	1	3	3	MsLAMA1positive	51.1158603122759
iPSC2	MGdrop	1	3	3	MshFNpositive	56.021193213101
iPSC2	MGdrop	1	3	3	MshFNpositive_MsLAMA1negative	4.90533290082512
iPSC2	MGdrop	1	3	3	Negative	43.978806786899
iPSC2	MGdrop	1	3	4	MsLAMA1positive	58.2086479522377
iPSC2	MGdrop	1	3	4	MshFNpositive	61.4837464566261
iPSC2	MGdrop	1	3	4	MshFNpositive_MsLAMA1negative	3.27509850438845
iPSC2	MGdrop	1	3	4	Negative	38.5162535433739
iPSC2	MGdrop	2	1	1	MsLAMA1positive	36.8331168518786
iPSC2	MGdrop	2	1	1	MshFNpositive	39.2478873013582
iPSC2	MGdrop	2	1	1	MshFNpositive_MsLAMA1negative	2.41477044947964
iPSC2	MGdrop	2	1	1	Negative	60.7521126986418
iPSC2	MGdrop	2	1	2	MsLAMA1positive	18.4883375448205
iPSC2	MGdrop	2	1	2	MshFNpositive	20.7126432169115
iPSC2	MGdrop	2	1	2	MshFNpositive_MsLAMA1negative	2.22430567209094
iPSC2	MGdrop	2	1	2	Negative	79.2873567830885
iPSC2	MGdrop	2	1	3	MsLAMA1positive	49.1180395790253
iPSC2	MGdrop	2	1	3	MshFNpositive	49.1180395790253
iPSC2	MGdrop	2	1	3	MshFNpositive_MsLAMA1negative	0
iPSC2	MGdrop	2	1	3	Negative	50.8819604209747
iPSC2	MGdrop	2	2	1	MsLAMA1positive	27.8170025696971
iPSC2	MGdrop	2	2	1	MshFNpositive	31.0517333992899
iPSC2	MGdrop	2	2	1	MshFNpositive_MsLAMA1negative	3.23473082959278
iPSC2	MGdrop	2	2	1	Negative	68.9482666007101
iPSC2	MGdrop	2	2	2	MsLAMA1positive	32.4222546770991
iPSC2	MGdrop	2	2	2	MshFNpositive	38.9238949867253
iPSC2	MGdrop	2	2	2	MshFNpositive_MsLAMA1negative	6.50164030962621
iPSC2	MGdrop	2	2	2	Negative	61.0761050132747
iPSC2	MGdrop	2	2	3	MsLAMA1positive	44.7769414115568
iPSC2	MGdrop	2	2	3	MshFNpositive	52.6364516749132
iPSC2	MGdrop	2	2	3	MshFNpositive_MsLAMA1negative	7.85951026335642
iPSC2	MGdrop	2	2	3	Negative	47.3635483250868
iPSC2	MGdrop	2	2	4	MsLAMA1positive	42.8402947274493
iPSC2	MGdrop	2	2	4	MshFNpositive	51.2087218719571
iPSC2	MGdrop	2	2	4	MshFNpositive_MsLAMA1negative	8.36842714450777
iPSC2	MGdrop	2	2	4	Negative	48.7912781280429
iPSC2	MGdrop	2	3	1	MsLAMA1positive	43.4794578229145
iPSC2	MGdrop	2	3	1	MshFNpositive	44.260015097666
iPSC2	MGdrop	2	3	1	MshFNpositive_MsLAMA1negative	0.780557274751473
iPSC2	MGdrop	2	3	1	Negative	55.739984902334
iPSC2	MGdrop	2	3	2	MsLAMA1positive	20.7535455605974
iPSC2	MGdrop	2	3	2	MshFNpositive	25.7035865082845
iPSC2	MGdrop	2	3	2	MshFNpositive_MsLAMA1negative	4.95004094768714
iPSC2	MGdrop	2	3	2	Negative	74.2964134917155
iPSC2	MGdrop	2	3	3	MsLAMA1positive	13.2522314747797
iPSC2	MGdrop	2	3	3	MshFNpositive	28.3592753158181
iPSC2	MGdrop	2	3	3	MshFNpositive_MsLAMA1negative	15.1070438410384
iPSC2	MGdrop	2	3	3	Negative	71.6407246841819
iPSC2	MGdrop	2	3	4	MsLAMA1positive	41.696599934844
iPSC2	MGdrop	2	3	4	MshFNpositive	46.5314774780836
iPSC2	MGdrop	2	3	4	MshFNpositive_MsLAMA1negative	4.83487754323965
iPSC2	MGdrop	2	3	4	Negative	53.4685225219164
iPSC2	MGliq	1	1	1	MsLAMA1positive	0.0495963049357338
iPSC2	MGliq	1	1	1	MshFNpositive	37.7256273574274
iPSC2	MGliq	1	1	1	MshFNpositive_MsLAMA1negative	37.6760310524917
iPSC2	MGliq	1	1	1	Negative	62.2743726425726
iPSC2	MGliq	1	1	2	MsLAMA1positive	7.62169073392894
iPSC2	MGliq	1	1	2	MshFNpositive	37.4174110388099
iPSC2	MGliq	1	1	2	MshFNpositive_MsLAMA1negative	29.7957203048809
iPSC2	MGliq	1	1	2	Negative	62.5825889611901
iPSC2	MGliq	1	1	3	MsLAMA1positive	20.716701454074
iPSC2	MGliq	1	1	3	MshFNpositive	29.754950109445
iPSC2	MGliq	1	1	3	MshFNpositive_MsLAMA1negative	9.03824865537099
iPSC2	MGliq	1	1	3	Negative	70.245049890555
iPSC2	MGliq	1	2	1	MsLAMA1positive	14.8699457593688
iPSC2	MGliq	1	2	1	MshFNpositive	27.4584389969005
iPSC2	MGliq	1	2	1	MshFNpositive_MsLAMA1negative	12.5884932375317
iPSC2	MGliq	1	2	1	Negative	72.5415610030995
iPSC2	MGliq	1	2	2	MsLAMA1positive	0
iPSC2	MGliq	1	2	2	MshFNpositive	37.1609793514109
iPSC2	MGliq	1	2	2	MshFNpositive_MsLAMA1negative	37.1609793514109
iPSC2	MGliq	1	2	2	Negative	62.8390206485891
iPSC2	MGliq	2	1	1	MsLAMA1positive	18.0936529235071
iPSC2	MGliq	2	1	1	MshFNpositive	27.2371739879604
iPSC2	MGliq	2	1	1	MshFNpositive_MsLAMA1negative	9.14352106445329
iPSC2	MGliq	2	1	1	Negative	72.7628260120396
iPSC2	MGliq	2	1	2	MsLAMA1positive	20.7135075261512
iPSC2	MGliq	2	1	2	MshFNpositive	34.8569969172071
iPSC2	MGliq	2	1	2	MshFNpositive_MsLAMA1negative	14.143489391056
iPSC2	MGliq	2	1	2	Negative	65.1430030827929
iPSC2	MGliq	2	1	3	MsLAMA1positive	12.3279446801584
iPSC2	MGliq	2	1	3	MshFNpositive	33.4102046166107
iPSC2	MGliq	2	1	3	MshFNpositive_MsLAMA1negative	21.0822599364524
iPSC2	MGliq	2	1	3	Negative	66.5897953833893
iPSC2	MGliq	2	2	1	MsLAMA1positive	33.9665125457625
iPSC2	MGliq	2	2	1	MshFNpositive	39.4154561106382
iPSC2	MGliq	2	2	1	MshFNpositive_MsLAMA1negative	5.44894356487568
iPSC2	MGliq	2	2	1	Negative	60.5845438893618
iPSC2	MGliq	2	2	2	MsLAMA1positive	5.74203049458795
iPSC2	MGliq	2	2	2	MshFNpositive	32.5998769103592
iPSC2	MGliq	2	2	2	MshFNpositive_MsLAMA1negative	26.8578464157712
iPSC2	MGliq	2	2	2	Negative	67.4001230896408
iPSC2	MGliq	2	2	3	MsLAMA1positive	4.3556595804899
iPSC2	MGliq	2	2	3	MshFNpositive	22.6858242624645
iPSC2	MGliq	2	2	3	MshFNpositive_MsLAMA1negative	18.3301646819746
iPSC2	MGliq	2	2	3	Negative	77.3141757375355
iPSC2	MGliq	2	3	1	MsLAMA1positive	13.3310772821552
iPSC2	MGliq	2	3	1	MshFNpositive	32.4024555431623
iPSC2	MGliq	2	3	1	MshFNpositive_MsLAMA1negative	19.071378261007
iPSC2	MGliq	2	3	1	Negative	67.5975444568377
iPSC2	MGliq	2	3	2	MsLAMA1positive	8.71227962387994
iPSC2	MGliq	2	3	2	MshFNpositive	21.6629192496238
iPSC2	MGliq	2	3	2	MshFNpositive_MsLAMA1negative	12.9506396257439
iPSC2	MGliq	2	3	2	Negative	78.3370807503762
iPSC2	MGliq	2	3	3	MsLAMA1positive	8.34261037215291
iPSC2	MGliq	2	3	3	MshFNpositive	20.0389189233736
iPSC2	MGliq	2	3	3	MshFNpositive_MsLAMA1negative	11.6963085512207
iPSC2	MGliq	2	3	3	Negative	79.9610810766264
iPSC2	MGliq	2	4	1	MsLAMA1positive	0
iPSC2	MGliq	2	4	1	MshFNpositive	45.340308582492
iPSC2	MGliq	2	4	1	MshFNpositive_MsLAMA1negative	45.340308582492
iPSC2	MGliq	2	4	1	Negative	54.659691417508
iPSC2	MGliq	2	4	2	MsLAMA1positive	26.0754487409493
iPSC2	MGliq	2	4	2	MshFNpositive	31.3974247510101
iPSC2	MGliq	2	4	2	MshFNpositive_MsLAMA1negative	5.3219760100608
iPSC2	MGliq	2	4	2	Negative	68.6025752489899
iPSC2	MGliq	2	5	1	MsLAMA1positive	44.1082632306901
iPSC2	MGliq	2	5	1	MshFNpositive	49.2433712910419
iPSC2	MGliq	2	5	1	MshFNpositive_MsLAMA1negative	5.13510806035183
iPSC2	MGliq	2	5	1	Negative	50.7566287089581
iPSC2	MGliq	2	5	2	MsLAMA1positive	16.6633646437035
iPSC2	MGliq	2	5	2	MshFNpositive	24.6377705329432
iPSC2	MGliq	2	5	2	MshFNpositive_MsLAMA1negative	7.97440588923969
iPSC2	MGliq	2	5	2	Negative	75.3622294670568
iPSC2	MGliq	2	5	3	MsLAMA1positive	27.476980556644
iPSC2	MGliq	2	5	3	MshFNpositive	30.2917233610702
iPSC2	MGliq	2	5	3	MshFNpositive_MsLAMA1negative	2.81474280442622
iPSC2	MGliq	2	5	3	Negative	69.7082766389298
iPSC2	MGliq	2	5	4	MsLAMA1positive	7.08774047192003
iPSC2	MGliq	2	5	4	MshFNpositive	28.5790016259618
iPSC2	MGliq	2	5	4	MshFNpositive_MsLAMA1negative	21.4912611540417
iPSC2	MGliq	2	5	4	Negative	71.4209983740382
iPSC2	MGnull	1	1	1	MsLAMA1positive	0
iPSC2	MGnull	1	1	1	MshFNpositive	31.1320524995739
iPSC2	MGnull	1	1	1	MshFNpositive_MsLAMA1negative	31.1320524995739
iPSC2	MGnull	1	1	1	Negative	68.8679475004261
iPSC2	MGnull	1	2	1	MsLAMA1positive	0
iPSC2	MGnull	1	2	1	MshFNpositive	24.183133726088
iPSC2	MGnull	1	2	1	MshFNpositive_MsLAMA1negative	24.183133726088
iPSC2	MGnull	1	2	1	Negative	75.816866273912
iPSC2	MGnull	1	2	2	MsLAMA1positive	0
iPSC2	MGnull	1	2	2	MshFNpositive	17.6002153426903
iPSC2	MGnull	1	2	2	MshFNpositive_MsLAMA1negative	17.6002153426903
iPSC2	MGnull	1	2	2	Negative	82.3997846573097
iPSC2	MGnull	2	1	1	MsLAMA1positive	0
iPSC2	MGnull	2	1	1	MshFNpositive	33.8548802373776
iPSC2	MGnull	2	1	1	MshFNpositive_MsLAMA1negative	33.8548802373776
iPSC2	MGnull	2	1	1	Negative	66.1451197626224
iPSC2	MGnull	2	1	2	MsLAMA1positive	0
iPSC2	MGnull	2	1	2	MshFNpositive	27.6160249759627
iPSC2	MGnull	2	1	2	MshFNpositive_MsLAMA1negative	27.6160249759627
iPSC2	MGnull	2	1	2	Negative	72.3839750240373
iPSC2	MGnull	2	1	3	MsLAMA1positive	0
iPSC2	MGnull	2	1	3	MshFNpositive	25.0242628636294
iPSC2	MGnull	2	1	3	MshFNpositive_MsLAMA1negative	25.0242628636294
iPSC2	MGnull	2	1	3	Negative	74.9757371363706
iPSC2	MGnull	2	2	1	MsLAMA1positive	0
iPSC2	MGnull	2	2	1	MshFNpositive	16.5338649647667
iPSC2	MGnull	2	2	1	MshFNpositive_MsLAMA1negative	16.5338649647667
iPSC2	MGnull	2	2	1	Negative	83.4661350352333
iPSC2	MGnull	2	2	2	MsLAMA1positive	0
iPSC2	MGnull	2	2	2	MshFNpositive	35.745226550515
iPSC2	MGnull	2	2	2	MshFNpositive_MsLAMA1negative	35.745226550515
iPSC2	MGnull	2	2	2	Negative	64.254773449485
iPSC2	MGnull	2	2	3	MsLAMA1positive	0
iPSC2	MGnull	2	2	3	MshFNpositive	8.14563107183913
iPSC2	MGnull	2	2	3	MshFNpositive_MsLAMA1negative	8.14563107183913
iPSC2	MGnull	2	2	3	Negative	91.8543689281609
iPSC2	MGnull	2	3	1	MsLAMA1positive	0
iPSC2	MGnull	2	3	1	MshFNpositive	30.6021060151857
iPSC2	MGnull	2	3	1	MshFNpositive_MsLAMA1negative	30.6021060151857
iPSC2	MGnull	2	3	1	Negative	69.3978939848143
iPSC2	MGnull	2	3	2	MsLAMA1positive	0
iPSC2	MGnull	2	3	2	MshFNpositive	38.1428657866404
iPSC2	MGnull	2	3	2	MshFNpositive_MsLAMA1negative	38.1428657866404
iPSC2	MGnull	2	3	2	Negative	61.8571342133596
iPSC2	MGnull	2	3	3	MsLAMA1positive	0
iPSC2	MGnull	2	3	3	MshFNpositive	36.4306903096612
iPSC2	MGnull	2	3	3	MshFNpositive_MsLAMA1negative	36.4306903096612
iPSC2	MGnull	2	3	3	Negative	63.5693096903388
iPSC2	MGnull	2	3	4	MsLAMA1positive	0
iPSC2	MGnull	2	3	4	MshFNpositive	48.3384032650765
iPSC2	MGnull	2	3	4	MshFNpositive_MsLAMA1negative	48.3384032650765
iPSC2	MGnull	2	3	4	Negative	51.6615967349235
iPSC2	MGnull	2	4	1	MsLAMA1positive	0
iPSC2	MGnull	2	4	1	MshFNpositive	26.8162703676654
iPSC2	MGnull	2	4	1	MshFNpositive_MsLAMA1negative	26.8162703676654
iPSC2	MGnull	2	4	1	Negative	73.1837296323345
iPSC2	MGnull	2	5	1	MsLAMA1positive	0
iPSC2	MGnull	2	5	1	MshFNpositive	24.6703277026655
iPSC2	MGnull	2	5	1	MshFNpositive_MsLAMA1negative	24.6703277026655
iPSC2	MGnull	2	5	1	Negative	75.3296722973345
iPSC2	MGnull	2	5	2	MsLAMA1positive	0
iPSC2	MGnull	2	5	2	MshFNpositive	21.4925161045851
iPSC2	MGnull	2	5	2	MshFNpositive_MsLAMA1negative	21.4925161045851
iPSC2	MGnull	2	5	2	Negative	78.5074838954149
iPSC3	MGdrop	1	1	1	MsLAMA1positive	43.1828371166801
iPSC3	MGdrop	1	1	1	MshFNpositive	49.8045135186707
iPSC3	MGdrop	1	1	1	MshFNpositive_MsLAMA1negative	6.62167640199065
iPSC3	MGdrop	1	1	1	Negative	50.1954864813293
iPSC3	MGdrop	1	1	2	MsLAMA1positive	45.9203597708351
iPSC3	MGdrop	1	1	2	MshFNpositive	51.1023236822718
iPSC3	MGdrop	1	1	2	MshFNpositive_MsLAMA1negative	5.18196391143668
iPSC3	MGdrop	1	1	2	Negative	48.8976763177282
iPSC3	MGdrop	1	1	3	MsLAMA1positive	50.7496397886002
iPSC3	MGdrop	1	1	3	MshFNpositive	50.9519877785367
iPSC3	MGdrop	1	1	3	MshFNpositive_MsLAMA1negative	0.202347989936534
iPSC3	MGdrop	1	1	3	Negative	49.0480122214633
iPSC3	MGdrop	1	2	1	MsLAMA1positive	29.4725437844602
iPSC3	MGdrop	1	2	1	MshFNpositive	37.1887851045254
iPSC3	MGdrop	1	2	1	MshFNpositive_MsLAMA1negative	7.71624132006524
iPSC3	MGdrop	1	2	1	Negative	62.8112148954746
iPSC3	MGdrop	1	2	2	MsLAMA1positive	29.4935583334194
iPSC3	MGdrop	1	2	2	MshFNpositive	37.7645446299796
iPSC3	MGdrop	1	2	2	MshFNpositive_MsLAMA1negative	8.2709862965602
iPSC3	MGdrop	1	2	2	Negative	62.2354553700204
iPSC3	MGdrop	1	2	3	MsLAMA1positive	38.5530680026979
iPSC3	MGdrop	1	2	3	MshFNpositive	53.2567198563336
iPSC3	MGdrop	1	2	3	MshFNpositive_MsLAMA1negative	14.7036518536358
iPSC3	MGdrop	1	2	3	Negative	46.7432801436664
iPSC3	MGdrop	1	3	1	MsLAMA1positive	30.5269439568529
iPSC3	MGdrop	1	3	1	MshFNpositive	31.6849125205654
iPSC3	MGdrop	1	3	1	MshFNpositive_MsLAMA1negative	1.15796856371249
iPSC3	MGdrop	1	3	1	Negative	68.3150874794346
iPSC3	MGdrop	1	3	2	MsLAMA1positive	42.3388277763789
iPSC3	MGdrop	1	3	2	MshFNpositive	46.3303751905941
iPSC3	MGdrop	1	3	2	MshFNpositive_MsLAMA1negative	3.99154741421517
iPSC3	MGdrop	1	3	2	Negative	53.6696248094059
iPSC3	MGdrop	2	1	1	MsLAMA1positive	46.9287962767048
iPSC3	MGdrop	2	1	1	MshFNpositive	48.102679084136
iPSC3	MGdrop	2	1	1	MshFNpositive_MsLAMA1negative	1.17388280743113
iPSC3	MGdrop	2	1	1	Negative	51.897320915864
iPSC3	MGdrop	2	1	2	MsLAMA1positive	39.1315327581775
iPSC3	MGdrop	2	1	2	MshFNpositive	55.2461922496082
iPSC3	MGdrop	2	1	2	MshFNpositive_MsLAMA1negative	16.1146594914307
iPSC3	MGdrop	2	1	2	Negative	44.7538077503918
iPSC3	MGdrop	2	1	3	MsLAMA1positive	42.1348235702766
iPSC3	MGdrop	2	1	3	MshFNpositive	46.4843308588614
iPSC3	MGdrop	2	1	3	MshFNpositive_MsLAMA1negative	4.34950728858481
iPSC3	MGdrop	2	1	3	Negative	53.5156691411386
iPSC3	MGdrop	2	2	1	MsLAMA1positive	37.768616018703
iPSC3	MGdrop	2	2	1	MshFNpositive	39.8153495960666
iPSC3	MGdrop	2	2	1	MshFNpositive_MsLAMA1negative	2.04673357736358
iPSC3	MGdrop	2	2	1	Negative	60.1846504039334
iPSC3	MGdrop	2	2	2	MsLAMA1positive	32.0531419511272
iPSC3	MGdrop	2	2	2	MshFNpositive	32.1979661524019
iPSC3	MGdrop	2	2	2	MshFNpositive_MsLAMA1negative	0.144824201274687
iPSC3	MGdrop	2	2	2	Negative	67.8020338475981
iPSC3	MGdrop	2	3	1	MsLAMA1positive	41.765508111662
iPSC3	MGdrop	2	3	1	MshFNpositive	44.8372281304974
iPSC3	MGdrop	2	3	1	MshFNpositive_MsLAMA1negative	3.07172001883541
iPSC3	MGdrop	2	3	1	Negative	55.1627718695026
iPSC3	MGdrop	2	3	2	MsLAMA1positive	37.1155816652531
iPSC3	MGdrop	2	3	2	MshFNpositive	47.5807585877165
iPSC3	MGdrop	2	3	2	MshFNpositive_MsLAMA1negative	10.4651769224634
iPSC3	MGdrop	2	3	2	Negative	52.4192414122835
iPSC3	MGliq	1	1	1	MsLAMA1positive	18.6161503804617
iPSC3	MGliq	1	1	1	MshFNpositive	22.8215140912666
iPSC3	MGliq	1	1	1	MshFNpositive_MsLAMA1negative	4.20536371080498
iPSC3	MGliq	1	1	1	Negative	77.1784859087334
iPSC3	MGliq	1	1	2	MsLAMA1positive	26.3805897228823
iPSC3	MGliq	1	1	2	MshFNpositive	33.4370378567078
iPSC3	MGliq	1	1	2	MshFNpositive_MsLAMA1negative	7.05644813382548
iPSC3	MGliq	1	1	2	Negative	66.5629621432923
iPSC3	MGliq	1	1	3	MsLAMA1positive	5.6749674172887
iPSC3	MGliq	1	1	3	MshFNpositive	18.7889279184468
iPSC3	MGliq	1	1	3	MshFNpositive_MsLAMA1negative	13.1139605011581
iPSC3	MGliq	1	1	3	Negative	81.2110720815532
iPSC3	MGliq	1	2	1	MsLAMA1positive	8.33999093743634
iPSC3	MGliq	1	2	1	MshFNpositive	20.6159239231887
iPSC3	MGliq	1	2	1	MshFNpositive_MsLAMA1negative	12.2759329857523
iPSC3	MGliq	1	2	1	Negative	79.3840760768113
iPSC3	MGliq	1	2	2	MsLAMA1positive	16.4367967544044
iPSC3	MGliq	1	2	2	MshFNpositive	21.5715271658813
iPSC3	MGliq	1	2	2	MshFNpositive_MsLAMA1negative	5.13473041147691
iPSC3	MGliq	1	2	2	Negative	78.4284728341187
iPSC3	MGliq	1	2	3	MsLAMA1positive	17.6182046904136
iPSC3	MGliq	1	2	3	MshFNpositive	20.0294482625293
iPSC3	MGliq	1	2	3	MshFNpositive_MsLAMA1negative	2.4112435721157
iPSC3	MGliq	1	2	3	Negative	79.9705517374707
iPSC3	MGliq	1	3	1	MsLAMA1positive	11.7929050092071
iPSC3	MGliq	1	3	1	MshFNpositive	22.7966992037211
iPSC3	MGliq	1	3	1	MshFNpositive_MsLAMA1negative	11.003794194514
iPSC3	MGliq	1	3	1	Negative	77.2033007962789
iPSC3	MGliq	1	3	2	MsLAMA1positive	15.1702822725685
iPSC3	MGliq	1	3	2	MshFNpositive	27.2657983571296
iPSC3	MGliq	1	3	2	MshFNpositive_MsLAMA1negative	12.0955160845611
iPSC3	MGliq	1	3	2	Negative	72.7342016428704
iPSC3	MGliq	1	3	3	MsLAMA1positive	29.3793850529505
iPSC3	MGliq	1	3	3	MshFNpositive	30.2143474284098
iPSC3	MGliq	1	3	3	MshFNpositive_MsLAMA1negative	0.834962375459348
iPSC3	MGliq	1	3	3	Negative	69.7856525715902
iPSC3	MGliq	1	4	1	MsLAMA1positive	25.7901046329768
iPSC3	MGliq	1	4	1	MshFNpositive	27.3839736297074
iPSC3	MGliq	1	4	1	MshFNpositive_MsLAMA1negative	1.59386899673064
iPSC3	MGliq	1	4	1	Negative	72.6160263702926
iPSC3	MGliq	1	4	2	MsLAMA1positive	28.8118797871232
iPSC3	MGliq	1	4	2	MshFNpositive	29.7800106753269
iPSC3	MGliq	1	4	2	MshFNpositive_MsLAMA1negative	0.968130888203689
iPSC3	MGliq	1	4	2	Negative	70.2199893246731
iPSC3	MGliq	1	4	3	MsLAMA1positive	24.8307077873127
iPSC3	MGliq	1	4	3	MshFNpositive	35.8350243192168
iPSC3	MGliq	1	4	3	MshFNpositive_MsLAMA1negative	11.0043165319041
iPSC3	MGliq	1	4	3	Negative	64.1649756807832
iPSC3	MGliq	1	4	4	MsLAMA1positive	10.2452141537463
iPSC3	MGliq	1	4	4	MshFNpositive	21.2831604894348
iPSC3	MGliq	1	4	4	MshFNpositive_MsLAMA1negative	11.0379463356885
iPSC3	MGliq	1	4	4	Negative	78.7168395105652
iPSC3	MGliq	2	1	1	MsLAMA1positive	16.3955392320777
iPSC3	MGliq	2	1	1	MshFNpositive	20.3267330671177
iPSC3	MGliq	2	1	1	MshFNpositive_MsLAMA1negative	3.93119383503999
iPSC3	MGliq	2	1	1	Negative	79.6732669328823
iPSC3	MGliq	2	1	2	MsLAMA1positive	19.8507701257938
iPSC3	MGliq	2	1	2	MshFNpositive	24.9410735819693
iPSC3	MGliq	2	1	2	MshFNpositive_MsLAMA1negative	5.09030345617546
iPSC3	MGliq	2	1	2	Negative	75.0589264180308
iPSC3	MGliq	2	1	3	MsLAMA1positive	20.5371534462108
iPSC3	MGliq	2	1	3	MshFNpositive	30.7899636897977
iPSC3	MGliq	2	1	3	MshFNpositive_MsLAMA1negative	10.2528102435869
iPSC3	MGliq	2	1	3	Negative	69.2100363102023
iPSC3	MGliq	2	2	1	MsLAMA1positive	17.1442902059575
iPSC3	MGliq	2	2	1	MshFNpositive	17.3038385187078
iPSC3	MGliq	2	2	1	MshFNpositive_MsLAMA1negative	0.159548312750331
iPSC3	MGliq	2	2	1	Negative	82.6961614812922
iPSC3	MGliq	2	2	2	MsLAMA1positive	15.3728293752332
iPSC3	MGliq	2	2	2	MshFNpositive	17.4246222924108
iPSC3	MGliq	2	2	2	MshFNpositive_MsLAMA1negative	2.05179291717753
iPSC3	MGliq	2	2	2	Negative	82.5753777075892
iPSC3	MGliq	2	2	3	MsLAMA1positive	7.69938295976491
iPSC3	MGliq	2	2	3	MshFNpositive	10.7973495271855
iPSC3	MGliq	2	2	3	MshFNpositive_MsLAMA1negative	3.09796656742064
iPSC3	MGliq	2	2	3	Negative	89.2026504728145
iPSC3	MGliq	2	3	1	MsLAMA1positive	16.1549173001204
iPSC3	MGliq	2	3	1	MshFNpositive	20.596116229674
iPSC3	MGliq	2	3	1	MshFNpositive_MsLAMA1negative	4.44119892955356
iPSC3	MGliq	2	3	1	Negative	79.403883770326
iPSC3	MGliq	2	3	2	MsLAMA1positive	9.02026355836564
iPSC3	MGliq	2	3	2	MshFNpositive	12.7013669990845
iPSC3	MGliq	2	3	2	MshFNpositive_MsLAMA1negative	3.68110344071883
iPSC3	MGliq	2	3	2	Negative	87.2986330009155
iPSC3	MGliq	2	3	3	MsLAMA1positive	20.3710628194681
iPSC3	MGliq	2	3	3	MshFNpositive	27.7605272914841
iPSC3	MGliq	2	3	3	MshFNpositive_MsLAMA1negative	7.38946447201607
iPSC3	MGliq	2	3	3	Negative	72.2394727085159
iPSC3	MGnull	1	1	1	MsLAMA1positive	0
iPSC3	MGnull	1	1	1	MshFNpositive	13.8929861514899
iPSC3	MGnull	1	1	1	MshFNpositive_MsLAMA1negative	13.8929861514899
iPSC3	MGnull	1	1	1	Negative	86.1070138485101
iPSC3	MGnull	1	1	2	MsLAMA1positive	0
iPSC3	MGnull	1	1	2	MshFNpositive	12.866872334328
iPSC3	MGnull	1	1	2	MshFNpositive_MsLAMA1negative	12.866872334328
iPSC3	MGnull	1	1	2	Negative	87.133127665672
iPSC3	MGnull	1	2	1	MsLAMA1positive	0
iPSC3	MGnull	1	2	1	MshFNpositive	16.2054720420315
iPSC3	MGnull	1	2	1	MshFNpositive_MsLAMA1negative	16.2054720420315
iPSC3	MGnull	1	2	1	Negative	83.7945279579685
iPSC3	MGnull	1	3	1	MsLAMA1positive	0
iPSC3	MGnull	1	3	1	MshFNpositive	8.14303969775259
iPSC3	MGnull	1	3	1	MshFNpositive_MsLAMA1negative	8.14303969775259
iPSC3	MGnull	1	3	1	Negative	91.8569603022474
iPSC3	MGnull	2	4	1	MsLAMA1positive	0
iPSC3	MGnull	2	4	1	MshFNpositive	10.1696440658725
iPSC3	MGnull	2	4	1	MshFNpositive_MsLAMA1negative	10.1696440658725
iPSC3	MGnull	2	4	1	Negative	89.8303559341275
