# Supplementary material for: Morphogenesis and development of human telencephalic organoids in the absence and presence of exogenous extracellular matrix
Source: EMBO J. 2023 Oct 16;42(22):e113213. doi: 10.15252/embj.2022113213 (PMC10646563; doi:10.15252/embj.2022113213)
Supplement: Supplementary file 3 — Source Data for Figure 2 [file EMBJ-42-e113213-s006.zip › Figure2/Fig2I/Fig2I_ECMvsCondition_D20_merge.csv]

CellLine	Condition	Staining	percArea	sd	ErrorBar_min
H9	MGdrop	MsLAMA1positive	29.8001020476802	13.268702658097	33.2043519663446
H9	MGdrop	MshFNpositive_MsLAMA1negative	3.40424991866442	11.3473154407232	3.40424991866442
H9	MGliq	MsLAMA1positive	13.7930812763291	4.78314714729667	18.5814323854408
H9	MGliq	MshFNpositive_MsLAMA1negative	4.78835110911173	6.07299111241598	4.78835110911173
H9	MGnull	MsLAMA1positive	0	0	30.3961727195088
H9	MGnull	MshFNpositive_MsLAMA1negative	30.3961727195088	9.72887877165784	30.3961727195088
iPSC1	MGdrop	MsLAMA1positive	25.6626932701303	13.2420295662599	31.5776490132704
iPSC1	MGdrop	MshFNpositive_MsLAMA1negative	5.91495574314013	11.5404475306735	5.91495574314013
iPSC1	MGliq	MsLAMA1positive	19.3042106592661	12.0712095956297	29.8107950014307
iPSC1	MGliq	MshFNpositive_MsLAMA1negative	10.5065843421646	9.83859101992993	10.5065843421646
iPSC1	MGnull	MsLAMA1positive	0	0	26.2094915183995
iPSC1	MGnull	MshFNpositive_MsLAMA1negative	26.2094915183995	7.74422301739856	26.2094915183995
iPSC2	MGdrop	MsLAMA1positive	34.515936544961	12.9814080168091	41.5120489260543
iPSC2	MGdrop	MshFNpositive_MsLAMA1negative	6.99611238109325	12.080381578984	6.99611238109325
iPSC2	MGliq	MsLAMA1positive	14.512750346253	11.7912600931357	32.1658416759956
iPSC2	MGliq	MshFNpositive_MsLAMA1negative	17.6530913297427	7.55119530779554	17.6530913297427
iPSC2	MGnull	MsLAMA1positive	0	0	27.8955294864952
iPSC2	MGnull	MshFNpositive_MsLAMA1negative	27.8955294864952	9.69710983949453	27.8955294864952
iPSC3	MGdrop	MsLAMA1positive	39.1423852587886	6.55257272970374	44.8232444627177
iPSC3	MGdrop	MshFNpositive_MsLAMA1negative	5.6808592039291	7.41694384738456	5.6808592039291
iPSC3	MGliq	MsLAMA1positive	17.3469721646256	6.84968851797155	23.3847720235636
iPSC3	MGliq	MshFNpositive_MsLAMA1negative	6.03779985893792	6.40566366004131	6.03779985893792
iPSC3	MGnull	MsLAMA1positive	0	0	12.2556028582949
iPSC3	MGnull	MshFNpositive_MsLAMA1negative	12.2556028582949	3.1591351990272	12.2556028582949
