# Supplementary material for: Morphogenesis and development of human telencephalic organoids in the absence and presence of exogenous extracellular matrix
Source: EMBO J. 2023 Oct 16;42(22):e113213. doi: 10.15252/embj.2022113213 (PMC10646563; doi:10.15252/embj.2022113213)
Supplement: Supplementary file 4 — Source Data for Figure 3 [file EMBJ-42-e113213-s002.zip]

Archive with 14 entries (12 files):
- Figure3/
- __MACOSX/._Figure3
- Figure3/.DS_Store
- __MACOSX/Figure3/._.DS_Store
- Figure3/Fig3B/
- __MACOSX/Figure3/._Fig3B
- Figure3/Fig3B/.DS_Store
- __MACOSX/Figure3/Fig3B/._.DS_Store
- Figure3/Fig3B/Fig3B_H9_MGliq_D20_yellowMAP2-cyanSOX2.jpg
- __MACOSX/Figure3/Fig3B/._Fig3B_H9_MGliq_D20_yellowMAP2-cyanSOX2.jpg
- Figure3/Fig3B/Fig3B_H9_MGnull_D20_yellowMAP2-cyanSOX2.jpg
- __MACOSX/Figure3/Fig3B/._Fig3B_H9_MGnull_D20_yellowMAP2-cyanSOX2.jpg
- Figure3/Fig3B/Fig3B_H9_MGdrop_D20_yellowMAP2-cyanSOX2.jpg
- __MACOSX/Figure3/Fig3B/._Fig3B_H9_MGdrop_D20_yellowMAP2-cyanSOX2.jpg
