# Supplementary material for: Morphogenesis and development of human telencephalic organoids in the absence and presence of exogenous extracellular matrix
Source: EMBO J. 2023 Oct 16;42(22):e113213. doi: 10.15252/embj.2022113213 (PMC10646563; doi:10.15252/embj.2022113213)
Supplement: Supplementary file 5 — Source Data for Figure 4 [file EMBJ-42-e113213-s001.zip]

Archive with 52 entries (44 files):
- Figure4/
- __MACOSX/._Figure4
- Figure4/.DS_Store
- __MACOSX/Figure4/._.DS_Store
- Figure4/Fig4G/
- __MACOSX/Figure4/._Fig4G
- Figure4/Fig4H/
- __MACOSX/Figure4/._Fig4H
- Figure4/Fig4F/
- __MACOSX/Figure4/._Fig4F
- Figure4/Fig4D/
- __MACOSX/Figure4/._Fig4D
- Figure4/Fig4C/
- __MACOSX/Figure4/._Fig4C
- Figure4/Fig4B/
- __MACOSX/Figure4/._Fig4B
- Figure4/Fig4E/
- __MACOSX/Figure4/._Fig4E
- Figure4/Fig4G/.DS_Store
- __MACOSX/Figure4/Fig4G/._.DS_Store
- Figure4/Fig4G/Fig4G_MeanRosetteNumberPerSectionvsCondition_D40.csv
- __MACOSX/Figure4/Fig4G/._Fig4G_MeanRosetteNumberPerSectionvsCondition_D40.csv
- Figure4/Fig4H/Fig4H_OTX2AreavsCondition_D40.csv
- __MACOSX/Figure4/Fig4H/._Fig4H_OTX2AreavsCondition_D40.csv
- Figure4/Fig4F/Fig4F_MeanRosetteAreavsCondition_D40.csv
- __MACOSX/Figure4/Fig4F/._Fig4F_MeanRosetteAreavsCondition_D40.csv
- Figure4/Fig4D/.DS_Store
- __MACOSX/Figure4/Fig4D/._.DS_Store
- Figure4/Fig4D/Fig4D_H9_MGnull_D40_whiteOTX2-cyanDAPI.jpg
- __MACOSX/Figure4/Fig4D/._Fig4D_H9_MGnull_D40_whiteOTX2-cyanDAPI.jpg
- Figure4/Fig4D/Fig4D_H9_MGliq_D40_whiteOTX2-cyanDAPI.jpg
- __MACOSX/Figure4/Fig4D/._Fig4D_H9_MGliq_D40_whiteOTX2-cyanDAPI.jpg
- Figure4/Fig4D/Fig4D_H9_MGdrop_D40_whiteOTX2-cyanDAPI.jpg
- __MACOSX/Figure4/Fig4D/._Fig4D_H9_MGdrop_D40_whiteOTX2-cyanDAPI.jpg
- Figure4/Fig4C/.DS_Store
- __MACOSX/Figure4/Fig4C/._.DS_Store
- Figure4/Fig4C/Fig4C_H9_MGdrop_D40_cyanSOX2-magentaTBR2-yellowCTIP2.jpg
- __MACOSX/Figure4/Fig4C/._Fig4C_H9_MGdrop_D40_cyanSOX2-magentaTBR2-yellowCTIP2.jpg
- Figure4/Fig4C/Fig4C_H9_MGnull_D40_cyanSOX2-magentaTBR2-yellowCTIP2.jpg
- __MACOSX/Figure4/Fig4C/._Fig4C_H9_MGnull_D40_cyanSOX2-magentaTBR2-yellowCTIP2.jpg
- Figure4/Fig4C/Fig4C_H9_MGliq_D40_cyanSOX2-magentaTBR2-yellowCTIP2.jpg
- __MACOSX/Figure4/Fig4C/._Fig4C_H9_MGliq_D40_cyanSOX2-magentaTBR2-yellowCTIP2.jpg
- Figure4/Fig4B/.DS_Store
- __MACOSX/Figure4/Fig4B/._.DS_Store
- Figure4/Fig4B/Fig4B_H9_MGliq_D40_magentaPKC-cyanSOX2-yellowMAP2.jpg
- __MACOSX/Figure4/Fig4B/._Fig4B_H9_MGliq_D40_magentaPKC-cyanSOX2-yellowMAP2.jpg
- Figure4/Fig4B/Fig4B_H9_MGdrop_D40_magentaPKC-cyanSOX2-yellowMAP2.jpg
- __MACOSX/Figure4/Fig4B/._Fig4B_H9_MGdrop_D40_magentaPKC-cyanSOX2-yellowMAP2.jpg
- Figure4/Fig4B/Fig4B_H9_MGnull_D40_magentaPKC-cyanSOX2-yellowMAP2.jpg
- __MACOSX/Figure4/Fig4B/._Fig4B_H9_MGnull_D40_magentaPKC-cyanSOX2-yellowMAP2.jpg
- Figure4/Fig4E/Fig4E_OrgDiametervsCondition_D40.csv
- __MACOSX/Figure4/Fig4E/._Fig4E_OrgDiametervsCondition_D40.csv
