# Supplementary material for: Morphogenesis and development of human telencephalic organoids in the absence and presence of exogenous extracellular matrix
Source: EMBO J. 2023 Oct 16;42(22):e113213. doi: 10.15252/embj.2022113213 (PMC10646563; doi:10.15252/embj.2022113213)
Supplement: Supplementary file 5 — Source Data for Figure 4 [file EMBJ-42-e113213-s001.zip › Figure4/Fig4G/Fig4G_MeanRosetteNumberPerSectionvsCondition_D40.csv]

CellLine	Condition	Batch	Organoid	n_rosettes_meanpersection
H9	MGdrop	B1	1	8.33333333333333
H9	MGdrop	B1	2	12.3333333333333
H9	MGdrop	B1	3	7.5
H9	MGdrop	B1	4	3
H9	MGdrop	B2	1	18
H9	MGdrop	B2	2	27.5
H9	MGdrop	B2	3	11
H9	MGdrop	B2	4	7.5
H9	MGdrop	B2	5	16.5
H9	MGdrop	B2	6	20
H9	MGdrop	B2	7	5
H9	MGdrop	B2	8	14
H9	MGliq	B1	1	14
H9	MGliq	B1	2	22
H9	MGliq	B1	3	22.5
H9	MGliq	B2	1	14
H9	MGliq	B2	2	12.5
H9	MGliq	B2	3	23.5
H9	MGliq	B2	4	41.3333333333333
H9	MGliq	B2	5	18.5
H9	MGliq	B2	6	20
H9	MGliq	B2	7	19.5
H9	MGliq	B2	8	19
H9	MGliq	B2	9	34
H9	MGliq	B2	10	12.5
H9	MGnull	B1	1	10
H9	MGnull	B1	2	20
H9	MGnull	B1	3	14
H9	MGnull	B1	4	9
H9	MGnull	B2	1	9
H9	MGnull	B2	2	3
H9	MGnull	B2	3	3
H9	MGnull	B2	4	21
H9	MGnull	B2	5	28
H9	MGnull	B2	6	4
H9	MGnull	B2	7	7
H9	MGnull	B2	8	15
H9	MGnull	B3	1	13
H9	MGnull	B3	2	10
H9	MGnull	B3	3	20.5
H9	MGnull	B3	4	15.5
iPSC1	MGdrop	B1	1	16.75
iPSC1	MGdrop	B1	2	17
iPSC1	MGdrop	B1	3	16.5
iPSC1	MGdrop	B1	4	22.3333333333333
iPSC1	MGdrop	B2	1	29
iPSC1	MGdrop	B2	2	10.5
iPSC1	MGdrop	B2	3	15
iPSC1	MGdrop	B2	4	20.5
iPSC1	MGdrop	B2	5	17.5
iPSC1	MGdrop	B2	6	29
iPSC1	MGliq	B1	1	19
iPSC1	MGliq	B1	2	38.3333333333333
iPSC1	MGliq	B1	3	26.6666666666667
iPSC1	MGliq	B1	4	26.3333333333333
iPSC1	MGliq	B2	1	18.6666666666667
iPSC1	MGliq	B2	2	41.6666666666667
iPSC1	MGliq	B2	3	30.5
iPSC1	MGliq	B2	4	57
iPSC1	MGnull	B1	1	21.75
iPSC1	MGnull	B1	2	31.6
iPSC1	MGnull	B1	3	18.8
iPSC1	MGnull	B1	4	24
iPSC1	MGnull	B2	1	29.3333333333333
iPSC1	MGnull	B2	2	28
iPSC1	MGnull	B2	3	30.3333333333333
iPSC1	MGnull	B2	4	33
iPSC1	MGnull	B2	5	21.5
iPSC1	MGnull	B2	6	30
iPSC2	MGdrop	B1	1	8
iPSC2	MGdrop	B1	2	3
iPSC2	MGdrop	B1	3	3
iPSC2	MGdrop	B1	4	6
iPSC2	MGdrop	B1	5	16.3333333333333
iPSC2	MGdrop	B2	1	16.8
iPSC2	MGdrop	B2	2	9.66666666666667
iPSC2	MGdrop	B2	3	4.75
iPSC2	MGdrop	B2	4	3
iPSC2	MGdrop	B2	5	5.75
iPSC2	MGdrop	B2	6	1
iPSC2	MGdrop	B3	1	20
iPSC2	MGdrop	B3	2	15
iPSC2	MGliq	B1	1	10.3333333333333
iPSC2	MGliq	B1	2	15
iPSC2	MGliq	B1	3	10.5
iPSC2	MGliq	B1	4	15
iPSC2	MGliq	B1	5	13
iPSC2	MGliq	B2	1	11
iPSC2	MGliq	B2	2	11.6666666666667
iPSC2	MGliq	B2	3	19
iPSC2	MGliq	B2	4	15.5
iPSC2	MGliq	B2	5	21
iPSC2	MGliq	B2	6	14
iPSC2	MGliq	B2	7	18
iPSC2	MGliq	B3	1	24
iPSC2	MGliq	B3	2	22.3333333333333
iPSC2	MGliq	B3	3	13.3333333333333
iPSC2	MGliq	B3	4	17.6666666666667
iPSC2	MGliq	B3	5	23.6666666666667
iPSC2	MGliq	B3	6	18
iPSC2	MGnull	B1	1	13
iPSC2	MGnull	B1	2	11.6666666666667
iPSC2	MGnull	B1	3	13
iPSC2	MGnull	B1	4	12
iPSC2	MGnull	B1	5	19.6666666666667
iPSC2	MGnull	B2	1	17
iPSC2	MGnull	B2	2	14
iPSC2	MGnull	B2	3	15.5
iPSC2	MGnull	B2	4	24
iPSC2	MGnull	B2	5	16
iPSC2	MGnull	B2	6	21
iPSC2	MGnull	B3	1	16.5
iPSC2	MGnull	B3	2	28.5
iPSC2	MGnull	B3	3	20
iPSC2	MGnull	B3	4	23
iPSC2	MGnull	B3	5	21
iPSC2	MGnull	B3	6	21
iPSC2	MGnull	B3	7	16
iPSC3	MGdrop	B1	1	14
iPSC3	MGdrop	B1	2	16
iPSC3	MGdrop	B1	3	21
iPSC3	MGdrop	B1	4	31
iPSC3	MGdrop	B1	5	36
iPSC3	MGdrop	B1	6	20.5
iPSC3	MGdrop	B2	1	35
iPSC3	MGdrop	B2	2	20
iPSC3	MGdrop	B2	3	33.5
iPSC3	MGdrop	B2	4	14.5
iPSC3	MGdrop	B2	5	38
iPSC3	MGdrop	B2	6	19
iPSC3	MGdrop	B2	7	15
iPSC3	MGdrop	B3	1	3
iPSC3	MGdrop	B3	2	1.33333333333333
iPSC3	MGdrop	B3	3	2.66666666666667
iPSC3	MGdrop	B3	4	5.33333333333333
iPSC3	MGdrop	B3	5	12.3333333333333
iPSC3	MGdrop	B3	6	3.33333333333333
iPSC3	MGdrop	B3	7	6
iPSC3	MGdrop	B3	8	13
iPSC3	MGdrop	B3	9	9.66666666666667
iPSC3	MGliq	B1	1	37
iPSC3	MGliq	B1	2	12.5
iPSC3	MGliq	B1	3	29
iPSC3	MGliq	B1	4	25
iPSC3	MGliq	B1	5	24
iPSC3	MGliq	B1	6	14
iPSC3	MGliq	B2	1	18
iPSC3	MGliq	B2	2	25
iPSC3	MGliq	B2	3	18.5
iPSC3	MGliq	B2	4	25.5
iPSC3	MGliq	B2	5	25.5
iPSC3	MGliq	B2	6	21
iPSC3	MGliq	B2	7	28
iPSC3	MGliq	B2	8	33
iPSC3	MGliq	B2	9	26.5
iPSC3	MGliq	B2	10	11
iPSC3	MGliq	B3	1	15.6666666666667
iPSC3	MGliq	B3	2	14.6666666666667
iPSC3	MGliq	B3	3	13.3333333333333
iPSC3	MGliq	B3	4	20.3333333333333
iPSC3	MGliq	B3	5	5.66666666666667
iPSC3	MGliq	B3	6	22.3333333333333
iPSC3	MGliq	B3	7	10.5
iPSC3	MGliq	B3	8	14.5
iPSC3	MGliq	B3	9	17.5
iPSC3	MGliq	B3	10	8
iPSC3	MGnull	B1	1	28
iPSC3	MGnull	B1	2	29
iPSC3	MGnull	B1	3	21
iPSC3	MGnull	B1	4	33
iPSC3	MGnull	B1	5	28
iPSC3	MGnull	B1	6	42
iPSC3	MGnull	B1	7	16
iPSC3	MGnull	B2	1	31.5
iPSC3	MGnull	B2	2	29.5
iPSC3	MGnull	B2	3	31
iPSC3	MGnull	B2	4	18
iPSC3	MGnull	B2	5	33
iPSC3	MGnull	B2	6	35
iPSC3	MGnull	B2	7	44.5
iPSC3	MGnull	B2	8	21.5
iPSC3	MGnull	B3	1	20
iPSC3	MGnull	B3	2	11
iPSC3	MGnull	B3	3	13
iPSC3	MGnull	B3	4	25.6666666666667
iPSC3	MGnull	B3	5	19
iPSC3	MGnull	B3	6	24.5
iPSC3	MGnull	B3	7	24
iPSC3	MGnull	B3	8	14.3333333333333
iPSC3	MGnull	B3	9	20.5
