# Supplementary material for: Morphogenesis and development of human telencephalic organoids in the absence and presence of exogenous extracellular matrix
Source: EMBO J. 2023 Oct 16;42(22):e113213. doi: 10.15252/embj.2022113213 (PMC10646563; doi:10.15252/embj.2022113213)
Supplement: Supplementary file 5 — Source Data for Figure 4 [file EMBJ-42-e113213-s001.zip › Figure4/Fig4H/Fig4H_OTX2AreavsCondition_D40.csv]

CellLine	Condition	Batch	Organoid	perc_OTX2positiveArea
H9	MGdrop	B1	1	25.001847363791
H9	MGdrop	B1	2	14.640090062519
H9	MGdrop	B1	3	30.7785043490281
H9	MGdrop	B1	4	52.3844847025312
H9	MGdrop	B2	1	5.39143002822623
H9	MGdrop	B2	2	12.2708106928183
H9	MGdrop	B2	3	10.103676414855
H9	MGdrop	B2	4	16.5099164057927
H9	MGdrop	B2	5	2.71825476799783
H9	MGdrop	B2	6	22.2562484639799
H9	MGdrop	B2	7	31.9859484966442
H9	MGdrop	B2	8	0
H9	MGliq	B1	1	14.2392716352744
H9	MGliq	B1	2	17.2663953244251
H9	MGliq	B1	3	29.8629444785528
H9	MGliq	B2	1	0
H9	MGliq	B2	2	0
H9	MGliq	B2	3	11.0709216498695
H9	MGliq	B2	4	3.00681728638619
H9	MGliq	B2	5	0
H9	MGliq	B2	6	2.82063482184378
H9	MGliq	B2	7	0.637874654918697
H9	MGliq	B2	8	2.02585476272622
H9	MGliq	B2	9	9.30200593004169
H9	MGliq	B2	10	0
H9	MGnull	B1	1	6.17345232014696
H9	MGnull	B1	2	3.89586476035068
H9	MGnull	B1	3	6.16193654921222
H9	MGnull	B1	4	28.7212146505953
H9	MGnull	B2	1	0
H9	MGnull	B2	2	0
H9	MGnull	B2	3	0
H9	MGnull	B2	4	0
H9	MGnull	B2	5	0
H9	MGnull	B2	6	0
H9	MGnull	B2	7	0
H9	MGnull	B2	8	0
H9	MGnull	B3	1	7.27414006661424
H9	MGnull	B3	2	4.89843679837139
H9	MGnull	B3	3	14.6256746070154
H9	MGnull	B3	4	9.69324218497158
iPSC1	MGdrop	B1	1	8.0992637253385
iPSC1	MGdrop	B1	2	25.4891285929435
iPSC1	MGdrop	B1	3	12.0500015871851
iPSC1	MGdrop	B1	4	9.02467432303967
iPSC1	MGdrop	B2	1	20.2177525923982
iPSC1	MGdrop	B2	2	3.26673773493822
iPSC1	MGdrop	B2	3	14.465477572192
iPSC1	MGdrop	B2	4	9.07788790263857
iPSC1	MGdrop	B2	5	7.57397806254386
iPSC1	MGdrop	B2	6	25.0434162019593
iPSC1	MGliq	B1	1	3.634368886716
iPSC1	MGliq	B1	2	8.12686616511692
iPSC1	MGliq	B1	3	4.72771965665365
iPSC1	MGliq	B1	4	10.7815719886777
iPSC1	MGliq	B2	1	1.05699314625435
iPSC1	MGliq	B2	2	10.7876788270162
iPSC1	MGliq	B2	3	9.11353065494026
iPSC1	MGliq	B2	4	0
iPSC1	MGnull	B1	1	5.01235358576351
iPSC1	MGnull	B1	2	15.5928449242804
iPSC1	MGnull	B1	3	3.19581880098152
iPSC1	MGnull	B1	4	3.16882234599343
iPSC1	MGnull	B2	1	1.17646684336456
iPSC1	MGnull	B2	2	4.18023482874542
iPSC1	MGnull	B2	3	4.57629788003249
iPSC1	MGnull	B2	4	0
iPSC1	MGnull	B2	5	7.4620998191789
iPSC1	MGnull	B2	6	1.58077384988179
iPSC2	MGdrop	B1	1	49.5425966766769
iPSC2	MGdrop	B1	2	55.2819769430921
iPSC2	MGdrop	B1	3	45.8489652245471
iPSC2	MGdrop	B1	4	46.2390911463006
iPSC2	MGdrop	B1	5	3.66080349137038
iPSC2	MGdrop	B2	1	6.52585105724042
iPSC2	MGdrop	B2	2	49.2157320343346
iPSC2	MGdrop	B2	3	28.8798324109982
iPSC2	MGdrop	B2	4	39.3838590464261
iPSC2	MGdrop	B2	5	30.7467758351671
iPSC2	MGdrop	B2	6	44.6277104741729
iPSC2	MGdrop	B3	1	1.33102056526641
iPSC2	MGdrop	B3	2	14.6146233013913
iPSC2	MGliq	B1	1	6.6868532543594
iPSC2	MGliq	B1	2	4.11730812057429
iPSC2	MGliq	B1	3	19.8655914720147
iPSC2	MGliq	B1	4	1.53459231199213
iPSC2	MGliq	B1	5	19.2756057844249
iPSC2	MGliq	B2	1	31.3729053313062
iPSC2	MGliq	B2	2	25.7331038775977
iPSC2	MGliq	B2	3	15.2705192579553
iPSC2	MGliq	B2	4	1.66741329819959
iPSC2	MGliq	B2	5	12.3458478015496
iPSC2	MGliq	B2	6	17.3812514864392
iPSC2	MGliq	B2	7	7.99942751332052
iPSC2	MGliq	B3	1	1.01843069121916
iPSC2	MGliq	B3	2	14.2394191627387
iPSC2	MGliq	B3	3	3.28828713249672
iPSC2	MGliq	B3	4	1.9519812456978
iPSC2	MGliq	B3	5	2.68253789158328
iPSC2	MGliq	B3	6	6.84921776755155
iPSC2	MGnull	B1	1	0
iPSC2	MGnull	B1	2	0
iPSC2	MGnull	B1	3	0
iPSC2	MGnull	B1	4	4.9759300353712
iPSC2	MGnull	B1	5	0
iPSC2	MGnull	B2	1	0
iPSC2	MGnull	B2	2	7.20070970517335
iPSC2	MGnull	B2	3	5.19161584620931
iPSC2	MGnull	B2	4	5.85440335836435
iPSC2	MGnull	B2	5	0
iPSC2	MGnull	B2	6	0
iPSC2	MGnull	B3	1	0
iPSC2	MGnull	B3	2	7.34408373504006
iPSC2	MGnull	B3	3	3.62219541154985
iPSC2	MGnull	B3	4	1.09678263718254
iPSC2	MGnull	B3	5	1.60031745833092
iPSC2	MGnull	B3	6	6.34219851353614
iPSC2	MGnull	B3	7	2.99367564736465
iPSC3	MGdrop	B1	1	0.351618943544883
iPSC3	MGdrop	B1	2	0
iPSC3	MGdrop	B1	3	4.32862343684063
iPSC3	MGdrop	B1	4	0.087135913361362
iPSC3	MGdrop	B1	5	0.694887007658034
iPSC3	MGdrop	B1	6	0.331321550601993
iPSC3	MGdrop	B2	1	9.7656542884916
iPSC3	MGdrop	B2	2	4.17779650303175
iPSC3	MGdrop	B2	3	15.0935881891065
iPSC3	MGdrop	B2	4	9.02327799822658
iPSC3	MGdrop	B2	5	2.80881276436682
iPSC3	MGdrop	B2	6	6.40274360598759
iPSC3	MGdrop	B2	7	2.50972038003802
iPSC3	MGdrop	B3	1	57.4599374673153
iPSC3	MGdrop	B3	2	54.2829713144958
iPSC3	MGdrop	B3	3	39.2856304564654
iPSC3	MGdrop	B3	4	45.980534810986
iPSC3	MGdrop	B3	5	40.2954360193128
iPSC3	MGdrop	B3	6	25.2635567003723
iPSC3	MGdrop	B3	7	48.7460247646659
iPSC3	MGdrop	B3	8	61.1771823158753
iPSC3	MGdrop	B3	9	34.1162428981377
iPSC3	MGdrop	B3	10	29.0691268247874
iPSC3	MGliq	B1	1	0.541461264696272
iPSC3	MGliq	B1	2	5.5748068749665
iPSC3	MGliq	B1	3	0
iPSC3	MGliq	B1	4	0.387367255690244
iPSC3	MGliq	B1	5	0.855775219851192
iPSC3	MGliq	B1	6	0.532507639587692
iPSC3	MGliq	B2	1	0.989644313564772
iPSC3	MGliq	B2	2	10.9682261094964
iPSC3	MGliq	B2	3	19.8896634182407
iPSC3	MGliq	B2	4	8.0234422303363
iPSC3	MGliq	B2	5	7.57321117774963
iPSC3	MGliq	B2	6	31.6573992737404
iPSC3	MGliq	B2	7	5.27745892494601
iPSC3	MGliq	B2	8	6.24131468296992
iPSC3	MGliq	B2	9	0.725601682333312
iPSC3	MGliq	B2	10	36.0221815510588
iPSC3	MGliq	B3	1	25.8653192836591
iPSC3	MGliq	B3	2	26.3641503564706
iPSC3	MGliq	B3	3	32.4366472466801
iPSC3	MGliq	B3	4	0.861730845456198
iPSC3	MGliq	B3	5	72.3714339361092
iPSC3	MGliq	B3	6	24.338390149444
iPSC3	MGliq	B3	7	61.9097900391993
iPSC3	MGliq	B3	8	49.9736918367559
iPSC3	MGliq	B3	9	54.0815683638016
iPSC3	MGliq	B3	10	59.9585534992588
iPSC3	MGnull	B1	1	2.66039430400397
iPSC3	MGnull	B1	2	11.7072556139054
iPSC3	MGnull	B1	3	0
iPSC3	MGnull	B1	4	0
iPSC3	MGnull	B1	5	0
iPSC3	MGnull	B1	6	7.36694944737148
iPSC3	MGnull	B1	7	3.15852422511542
iPSC3	MGnull	B2	1	1.59999064187724
iPSC3	MGnull	B2	2	4.17684259933869
iPSC3	MGnull	B2	3	10.2974439176559
iPSC3	MGnull	B2	4	29.2862776382418
iPSC3	MGnull	B2	5	29.0115381983137
iPSC3	MGnull	B2	6	9.82832951533256
iPSC3	MGnull	B2	7	9.49601841261084
iPSC3	MGnull	B2	8	11.0285125707016
iPSC3	MGnull	B3	1	0
iPSC3	MGnull	B3	2	0
iPSC3	MGnull	B3	3	0
iPSC3	MGnull	B3	4	7.54963700919385
iPSC3	MGnull	B3	5	2.63944956667786
iPSC3	MGnull	B3	6	4.68350778174432
iPSC3	MGnull	B3	7	18.9137368599149
iPSC3	MGnull	B3	8	8.09924979752894
iPSC3	MGnull	B3	9	1.27221803141609
