# Supplementary material for: Morphogenesis and development of human telencephalic organoids in the absence and presence of exogenous extracellular matrix
Source: EMBO J. 2023 Oct 16;42(22):e113213. doi: 10.15252/embj.2022113213 (PMC10646563; doi:10.15252/embj.2022113213)
Supplement: Supplementary file 5 — Source Data for Figure 4 [file EMBJ-42-e113213-s001.zip › Figure4/Fig4F/Fig4F_MeanRosetteAreavsCondition_D40.csv]

CellLine	Condition	Batch	Organoid	mean_RosetteArea_mm2
H9	MGdrop	B1	1	0.036619366
H9	MGdrop	B1	2	0.0305061240540541
H9	MGdrop	B1	3	0.0194270473333333
H9	MGdrop	B1	4	0.0311374916666667
H9	MGdrop	B2	1	0.0420201194444444
H9	MGdrop	B2	2	0.033551636
H9	MGdrop	B2	3	0.0532801940909091
H9	MGdrop	B2	4	0.0371267386666667
H9	MGdrop	B2	5	0.0530852878787879
H9	MGdrop	B2	6	0.046671092
H9	MGdrop	B2	7	0.032585956
H9	MGdrop	B2	8	0.026024325
H9	MGliq	B1	1	0.0388211847619048
H9	MGliq	B1	2	0.0314804896969697
H9	MGliq	B1	3	0.0240251426666667
H9	MGliq	B2	1	0.019157564047619
H9	MGliq	B2	2	0.0180102296
H9	MGliq	B2	3	0.0427863187234043
H9	MGliq	B2	4	0.0286430081451613
H9	MGliq	B2	5	0.0362692475675676
H9	MGliq	B2	6	0.03021970975
H9	MGliq	B2	7	0.030346431025641
H9	MGliq	B2	8	0.0194851147368421
H9	MGliq	B2	9	0.02851801
H9	MGliq	B2	10	0.0241863048
H9	MGnull	B1	1	0.013584288
H9	MGnull	B1	2	0.026504825
H9	MGnull	B1	3	0.0201375846428571
H9	MGnull	B1	4	0.0331692961111111
H9	MGnull	B2	1	0.0191085544444444
H9	MGnull	B2	2	0.00600603
H9	MGnull	B2	3	0.04093692
H9	MGnull	B2	4	0.00769208476190476
H9	MGnull	B2	5	0.0214595660714286
H9	MGnull	B2	6	0.0075327525
H9	MGnull	B2	7	0.00780902714285714
H9	MGnull	B2	8	0.0143989226666667
H9	MGnull	B3	1	0.0445742688461538
H9	MGnull	B3	2	0.0314430343333333
H9	MGnull	B3	3	0.0267950878048781
H9	MGnull	B3	4	0.0283872812903226
iPSC1	MGdrop	B1	1	0.0449124485074627
iPSC1	MGdrop	B1	2	0.0533037505882353
iPSC1	MGdrop	B1	3	0.0423977713636364
iPSC1	MGdrop	B1	4	0.0517890902985075
iPSC1	MGdrop	B2	1	0.0415029636206897
iPSC1	MGdrop	B2	2	0.0506542071428571
iPSC1	MGdrop	B2	3	0.074919428
iPSC1	MGdrop	B2	4	0.0620380997560976
iPSC1	MGdrop	B2	5	0.0594307831428571
iPSC1	MGdrop	B2	6	0.060206889137931
iPSC1	MGliq	B1	1	0.0319231685964912
iPSC1	MGliq	B1	2	0.029121414173913
iPSC1	MGliq	B1	3	0.035362879125
iPSC1	MGliq	B1	4	0.0316475115189873
iPSC1	MGliq	B2	1	0.0274897148214286
iPSC1	MGliq	B2	2	0.0278756404
iPSC1	MGliq	B2	3	0.0250633303278689
iPSC1	MGliq	B2	4	0.0200017022807018
iPSC1	MGnull	B1	1	0.0267650633333333
iPSC1	MGnull	B1	2	0.0217744664556962
iPSC1	MGnull	B1	3	0.0434653643617021
iPSC1	MGnull	B1	4	0.0286790302777778
iPSC1	MGnull	B2	1	0.0139815161363636
iPSC1	MGnull	B2	2	0.0124205145238095
iPSC1	MGnull	B2	3	0.0135658535164835
iPSC1	MGnull	B2	4	0.011780533030303
iPSC1	MGnull	B2	5	0.0116725923255814
iPSC1	MGnull	B2	6	0.0112486298888889
iPSC2	MGdrop	B1	1	0.0566825308333333
iPSC2	MGdrop	B1	2	0.0467681322222222
iPSC2	MGdrop	B1	3	0.0325020516666667
iPSC2	MGdrop	B1	4	0.05134177
iPSC2	MGdrop	B1	5	0.0482837159183674
iPSC2	MGdrop	B2	1	0.0432229989285714
iPSC2	MGdrop	B2	2	0.0117858072413793
iPSC2	MGdrop	B2	3	0.0205645963157895
iPSC2	MGdrop	B2	4	0.0292843377777778
iPSC2	MGdrop	B2	5	0.0622827404347826
iPSC2	MGdrop	B2	6	0.01673412
iPSC2	MGdrop	B3	1	0.0169831225
iPSC2	MGdrop	B3	2	0.035821884
iPSC2	MGliq	B1	1	0.0367055074193548
iPSC2	MGliq	B1	2	0.03202983
iPSC2	MGliq	B1	3	0.0429824671428571
iPSC2	MGliq	B1	4	0.0249628717777778
iPSC2	MGliq	B1	5	0.0331864876923077
iPSC2	MGliq	B2	1	0.0186867654545455
iPSC2	MGliq	B2	2	0.0418645157142857
iPSC2	MGliq	B2	3	0.0518912568421053
iPSC2	MGliq	B2	4	0.0283528070967742
iPSC2	MGliq	B2	5	0.0439556816666667
iPSC2	MGliq	B2	6	0.05124843
iPSC2	MGliq	B2	7	0.0521051330555556
iPSC2	MGliq	B3	1	0.0190808813888889
iPSC2	MGliq	B3	2	0.0278125179104478
iPSC2	MGliq	B3	3	0.01174884825
iPSC2	MGliq	B3	4	0.0146239924528302
iPSC2	MGliq	B3	5	0.0222008325352113
iPSC2	MGliq	B3	6	0.0221700783333333
iPSC2	MGnull	B1	1	0.0227597212820513
iPSC2	MGnull	B1	2	0.017227172
iPSC2	MGnull	B1	3	0.0246162080769231
iPSC2	MGnull	B1	4	0.0371532472222222
iPSC2	MGnull	B1	5	0.0365035227118644
iPSC2	MGnull	B2	1	0.0176331432352941
iPSC2	MGnull	B2	2	0.0270128996428571
iPSC2	MGnull	B2	3	0.0275757683870968
iPSC2	MGnull	B2	4	0.0285528160416667
iPSC2	MGnull	B2	5	0.0176005295833333
iPSC2	MGnull	B2	6	0.0125851311111111
iPSC2	MGnull	B3	1	0.0122804115151515
iPSC2	MGnull	B3	2	0.0114867331578947
iPSC2	MGnull	B3	3	0.015126506
iPSC2	MGnull	B3	4	0.0107237552173913
iPSC2	MGnull	B3	5	0.00966663904761905
iPSC2	MGnull	B3	6	0.0123391966666667
iPSC2	MGnull	B3	7	0.0105321328125
iPSC3	MGdrop	B1	1	0.0648088989285714
iPSC3	MGdrop	B1	2	0.02575556
iPSC3	MGdrop	B1	3	0.0371664169047619
iPSC3	MGdrop	B1	4	0.057767320483871
iPSC3	MGdrop	B1	5	0.0544780968055556
iPSC3	MGdrop	B1	6	0.0705585119512195
iPSC3	MGdrop	B2	1	0.0558853348571429
iPSC3	MGdrop	B2	2	0.067592591
iPSC3	MGdrop	B2	3	0.0566105180597015
iPSC3	MGdrop	B2	4	0.0620953886206897
iPSC3	MGdrop	B2	5	0.0478559101315789
iPSC3	MGdrop	B2	6	0.0572825968421053
iPSC3	MGdrop	B2	7	0.0596405786666667
iPSC3	MGdrop	B3	1	0.04982129
iPSC3	MGdrop	B3	2	0.036314205
iPSC3	MGdrop	B3	3	0.0389725025
iPSC3	MGdrop	B3	4	0.026557606875
iPSC3	MGdrop	B3	5	0.0329777924324324
iPSC3	MGdrop	B3	6	0.031097278
iPSC3	MGdrop	B3	7	0.0280869816666667
iPSC3	MGdrop	B3	8	0.0459913411538461
iPSC3	MGdrop	B3	9	0.0554023796551724
iPSC3	MGliq	B1	1	0.0142332210810811
iPSC3	MGliq	B1	2	0.0077793908
iPSC3	MGliq	B1	3	0.0170644277586207
iPSC3	MGliq	B1	4	0.010861189
iPSC3	MGliq	B1	5	0.00666684208333333
iPSC3	MGliq	B1	6	0.0121251067857143
iPSC3	MGliq	B2	1	0.0278434502777778
iPSC3	MGliq	B2	2	0.0268920746
iPSC3	MGliq	B2	3	0.0277483435135135
iPSC3	MGliq	B2	4	0.0330346258823529
iPSC3	MGliq	B2	5	0.022874961372549
iPSC3	MGliq	B2	6	0.0198452778571429
iPSC3	MGliq	B2	7	0.0217917267857143
iPSC3	MGliq	B2	8	0.0231092440909091
iPSC3	MGliq	B2	9	0.0199843832075472
iPSC3	MGliq	B2	10	0.0297444609090909
iPSC3	MGliq	B3	1	0.0191566495744681
iPSC3	MGliq	B3	2	0.0255743752272727
iPSC3	MGliq	B3	3	0.01942811375
iPSC3	MGliq	B3	4	0.0245264950819672
iPSC3	MGliq	B3	5	0.0149898711764706
iPSC3	MGliq	B3	6	0.01582389
iPSC3	MGliq	B3	7	0.00816759857142857
iPSC3	MGliq	B3	8	0.00713023344827586
iPSC3	MGliq	B3	9	0.00729188085714286
iPSC3	MGliq	B3	10	0.014661433125
iPSC3	MGnull	B1	1	0.00898671964285714
iPSC3	MGnull	B1	2	0.00991782931034483
iPSC3	MGnull	B1	3	0.00518273142857143
iPSC3	MGnull	B1	4	0.0118791675757576
iPSC3	MGnull	B1	5	0.00569716964285714
iPSC3	MGnull	B1	6	0.00904494
iPSC3	MGnull	B1	7	0.017606588125
iPSC3	MGnull	B2	1	0.0135913785714286
iPSC3	MGnull	B2	2	0.0110552918644068
iPSC3	MGnull	B2	3	0.0120955924193548
iPSC3	MGnull	B2	4	0.0141596236111111
iPSC3	MGnull	B2	5	0.0155427903030303
iPSC3	MGnull	B2	6	0.011857703
iPSC3	MGnull	B2	7	0.012838474494382
iPSC3	MGnull	B2	8	0.017715
iPSC3	MGnull	B3	1	0.02287138225
iPSC3	MGnull	B3	2	0.019670525
iPSC3	MGnull	B3	3	0.0180352419230769
iPSC3	MGnull	B3	4	0.0147314881818182
iPSC3	MGnull	B3	5	0.0199770784210526
iPSC3	MGnull	B3	6	0.0267709834693878
iPSC3	MGnull	B3	7	0.0167365989583333
iPSC3	MGnull	B3	8	0.0200163790697674
iPSC3	MGnull	B3	9	0.0111837726829268
