# Supplementary material for: Morphogenesis and development of human telencephalic organoids in the absence and presence of exogenous extracellular matrix
Source: EMBO J. 2023 Oct 16;42(22):e113213. doi: 10.15252/embj.2022113213 (PMC10646563; doi:10.15252/embj.2022113213)
Supplement: Supplementary file 5 — Source Data for Figure 4 [file EMBJ-42-e113213-s001.zip › Figure4/Fig4E/Fig4E_OrgDiametervsCondition_D40.csv]

CellLine	Condition	Batch	Organoid	Diameter_um
H9	MGdrop	B1	1	2688.1
H9	MGdrop	B1	2	2695.6
H9	MGdrop	B1	3	3200.4
H9	MGdrop	B1	4	3440.1
H9	MGdrop	B2	1	2773.3
H9	MGdrop	B2	2	3191.2
H9	MGdrop	B2	3	2051.7
H9	MGdrop	B2	4	2211
H9	MGdrop	B2	5	2833.6
H9	MGdrop	B3	1	1417.8
H9	MGdrop	B3	2	3035
H9	MGdrop	B3	3	2963.3
H9	MGdrop	B3	4	3024.2
H9	MGdrop	B3	5	3427.7
H9	MGdrop	B3	6	3059.2
H9	MGdrop	B3	7	2889.6
H9	MGdrop	B3	8	3504.2
H9	MGdrop	B3	9	3105.5
H9	MGliq	B1	1	1484.1
H9	MGliq	B1	2	2183.3
H9	MGliq	B1	3	1976.3
H9	MGliq	B1	4	1978.8
H9	MGliq	B1	5	2291.8
H9	MGliq	B2	1	1890.5
H9	MGliq	B2	2	1946
H9	MGliq	B2	3	1845
H9	MGliq	B2	4	1913.2
H9	MGliq	B3	1	2709.4
H9	MGliq	B3	2	1936.2
H9	MGliq	B3	3	2065.6
H9	MGliq	B3	4	2093.2
H9	MGliq	B3	5	2572
H9	MGliq	B3	6	2115.2
H9	MGliq	B3	7	2236.3
H9	MGnull	B1	1	2110.1
H9	MGnull	B1	2	2100
H9	MGnull	B1	3	2072.2
H9	MGnull	B2	1	1784.5
H9	MGnull	B2	2	1905.6
H9	MGnull	B2	3	1893
H9	MGnull	B2	4	1880.4
H9	MGnull	B2	5	1862.7
H9	MGnull	B3	1	2112.4
H9	MGnull	B3	2	1325.2
H9	MGnull	B3	3	1224.7
H9	MGnull	B3	4	1538.3
H9	MGnull	B3	5	1386.3
H9	MGnull	B3	6	1436.2
H9	MGnull	B3	7	1128.4
H9	MGnull	B3	8	1529.4
iPSC1	MGdrop	B1	1	2599.7
iPSC1	MGdrop	B1	2	2435.7
iPSC1	MGdrop	B1	3	2922.8
iPSC1	MGdrop	B1	4	2160.5
iPSC1	MGdrop	B2	1	2905.1
iPSC1	MGdrop	B2	2	3109.6
iPSC1	MGdrop	B2	3	2352.4
iPSC1	MGdrop	B2	4	2801
iPSC1	MGdrop	B2	5	3006.3
iPSC1	MGdrop	B2	6	2990.7
iPSC1	MGdrop	B2	7	3321.6
iPSC1	MGdrop	B2	8	3270.6
iPSC1	MGdrop	B2	9	3012.4
iPSC1	MGliq	B1	1	2562.5
iPSC1	MGliq	B1	2	2584.6
iPSC1	MGliq	B1	3	2069.7
iPSC1	MGliq	B1	4	2087.3
iPSC1	MGliq	B2	1	2954.9
iPSC1	MGliq	B2	2	2922.8
iPSC1	MGliq	B2	3	2763.6
iPSC1	MGliq	B2	4	2567.9
iPSC1	MGliq	B2	5	2781.8
iPSC1	MGliq	B2	6	3261.9
iPSC1	MGliq	B2	7	2842
iPSC1	MGnull	B1	1	2632.5
iPSC1	MGnull	B1	2	2975.3
iPSC1	MGnull	B1	3	3601.7
iPSC1	MGnull	B1	4	2423
iPSC1	MGnull	B2	1	2072.2
iPSC1	MGnull	B2	2	1603.8
iPSC1	MGnull	B2	3	2084.8
iPSC1	MGnull	B2	4	1918.2
iPSC1	MGnull	B2	5	2198.4
iPSC1	MGnull	B2	6	1845
iPSC1	MGnull	B2	7	1787
iPSC1	MGnull	B2	8	2246.4
iPSC1	MGnull	B2	9	2044.4
iPSC2	MGdrop	B1	1	2503.8
iPSC2	MGdrop	B1	2	2160.5
iPSC2	MGdrop	B1	3	2685.5
iPSC2	MGdrop	B1	4	3215.2
iPSC2	MGdrop	B1	5	2218.6
iPSC2	MGdrop	B1	6	2460.9
iPSC2	MGdrop	B1	7	3275.9
iPSC2	MGdrop	B2	1	2301.9
iPSC2	MGdrop	B2	2	2347.3
iPSC2	MGdrop	B2	3	2069.7
iPSC2	MGdrop	B2	4	2511.4
iPSC2	MGdrop	B2	5	2602.2
iPSC2	MGdrop	B2	6	2614.9
iPSC2	MGdrop	B2	7	2430.6
iPSC2	MGdrop	B3	1	2513.9
iPSC2	MGdrop	B3	2	2637.6
iPSC2	MGliq	B1	1	1880.4
iPSC2	MGliq	B1	2	1968.7
iPSC2	MGliq	B1	3	2074.7
iPSC2	MGliq	B1	4	1648.2
iPSC2	MGliq	B1	5	1988.9
iPSC2	MGliq	B1	6	2034.3
iPSC2	MGliq	B2	1	1807.2
iPSC2	MGliq	B2	2	2221.1
iPSC2	MGliq	B2	3	2652.7
iPSC2	MGliq	B2	4	2077.3
iPSC2	MGliq	B2	5	1850.1
iPSC2	MGliq	B3	1	2241.3
iPSC2	MGliq	B3	2	1739
iPSC2	MGliq	B3	3	1888
iPSC2	MGliq	B3	4	1754.2
iPSC2	MGliq	B3	5	1524.5
iPSC2	MGliq	B3	6	2044.4
iPSC2	MGnull	B1	1	1691.1
iPSC2	MGnull	B1	2	1547.2
iPSC2	MGnull	B1	3	1781.9
iPSC2	MGnull	B1	4	2014.2
iPSC2	MGnull	B1	5	1496.7
iPSC2	MGnull	B2	1	2226.2
iPSC2	MGnull	B2	2	1809.7
iPSC2	MGnull	B2	3	1860.2
iPSC2	MGnull	B2	4	1375.6
iPSC2	MGnull	B2	5	1590.1
iPSC2	MGnull	B3	1	1380.6
iPSC2	MGnull	B3	2	1898
iPSC2	MGnull	B3	3	1514.4
iPSC2	MGnull	B3	4	1701.2
iPSC2	MGnull	B3	5	1693.6
iPSC2	MGnull	B3	6	1471.5
iPSC2	MGnull	B3	7	1900.6
iPSC3	MGdrop	B1	1	2385.2
iPSC3	MGdrop	B1	2	2471
iPSC3	MGdrop	B1	3	2362.5
iPSC3	MGdrop	B1	4	2410.4
iPSC3	MGdrop	B2	1	2016.7
iPSC3	MGdrop	B2	2	2074.7
iPSC3	MGdrop	B2	3	2450.7
iPSC3	MGdrop	B2	4	2279.2
iPSC3	MGdrop	B2	5	2296.8
iPSC3	MGdrop	B3	1	1898
iPSC3	MGdrop	B3	2	2574.5
iPSC3	MGdrop	B3	3	2094.9
iPSC3	MGdrop	B3	4	2963.2
iPSC3	MGdrop	B3	5	3533.6
iPSC3	MGdrop	B3	6	2438.2
iPSC3	MGdrop	B3	7	3256
iPSC3	MGdrop	B3	8	2266.6
iPSC3	MGdrop	B4	1	4068.7
iPSC3	MGdrop	B4	2	4139.4
iPSC3	MGdrop	B4	3	3250.9
iPSC3	MGdrop	B4	4	4008.1
iPSC3	MGdrop	B4	5	4492.7
iPSC3	MGdrop	B4	6	2887.5
iPSC3	MGdrop	B4	7	3437.7
iPSC3	MGdrop	B5	1	2597.2
iPSC3	MGdrop	B5	2	2569.4
iPSC3	MGdrop	B5	3	2655.2
iPSC3	MGdrop	B5	4	2680.5
iPSC3	MGdrop	B5	5	2513.9
iPSC3	MGdrop	B5	6	2927.8
iPSC3	MGdrop	B5	7	2824.4
iPSC3	MGdrop	B5	8	2645.2
iPSC3	MGdrop	B5	9	2657.8
iPSC3	MGdrop	B5	10	2488.7
iPSC3	MGliq	B1	1	1885.4
iPSC3	MGliq	B1	2	1693.6
iPSC3	MGliq	B1	3	1824.9
iPSC3	MGliq	B1	4	1850.1
iPSC3	MGliq	B1	5	1827.4
iPSC3	MGliq	B1	6	1781.9
iPSC3	MGliq	B2	1	1708.7
iPSC3	MGliq	B2	2	1734
iPSC3	MGliq	B2	3	1582.5
iPSC3	MGliq	B2	4	1562.4
iPSC3	MGliq	B2	5	1721.4
iPSC3	MGliq	B3	1	2072.2
iPSC3	MGliq	B3	2	1516.9
iPSC3	MGliq	B3	3	1834.9
iPSC3	MGliq	B3	4	1918.2
iPSC3	MGliq	B3	5	2223.6
iPSC3	MGliq	B3	6	1789.5
iPSC3	MGliq	B3	7	1698.7
iPSC3	MGliq	B3	8	1781.9
iPSC3	MGliq	B4	1	1781.9
iPSC3	MGliq	B4	2	2392.8
iPSC3	MGliq	B4	3	1850.1
iPSC3	MGliq	B4	4	2420.5
iPSC3	MGliq	B4	5	2243.8
iPSC3	MGliq	B4	6	2271.6
iPSC3	MGliq	B4	7	2062.1
iPSC3	MGliq	B4	8	2294.3
iPSC3	MGliq	B5	1	1827.4
iPSC3	MGliq	B5	2	1898
iPSC3	MGliq	B5	3	1999
iPSC3	MGliq	B5	4	1941
iPSC3	MGliq	B5	5	1973.8
iPSC3	MGliq	B5	6	1941
iPSC3	MGliq	B5	7	1999
iPSC3	MGliq	B5	8	1880.4
iPSC3	MGliq	B5	9	1872.8
iPSC3	MGnull	B1	1	1691.1
iPSC3	MGnull	B1	2	1663.3
iPSC3	MGnull	B1	3	1622.9
iPSC3	MGnull	B1	4	1798.3
iPSC3	MGnull	B1	5	1534.6
iPSC3	MGnull	B1	6	1850.1
iPSC3	MGnull	B1	7	1668.4
iPSC3	MGnull	B1	8	1794.6
iPSC3	MGnull	B1	9	1410.9
iPSC3	MGnull	B1	10	1504.3
iPSC3	MGnull	B1	11	1544.7
iPSC3	MGnull	B2	1	1292.3
iPSC3	MGnull	B2	2	1595.2
iPSC3	MGnull	B2	3	1426.1
iPSC3	MGnull	B2	4	1792
iPSC3	MGnull	B2	5	1469
iPSC3	MGnull	B2	6	1418.5
iPSC3	MGnull	B3	1	1433.6
iPSC3	MGnull	B3	2	1698.7
iPSC3	MGnull	B3	3	2440.7
iPSC3	MGnull	B3	4	1542.2
iPSC3	MGnull	B3	5	1691.1
iPSC3	MGnull	B3	6	1784.5
iPSC3	MGnull	B3	7	1741.6
iPSC3	MGnull	B3	8	1274.6
iPSC3	MGnull	B4	1	2359.9
iPSC3	MGnull	B4	2	1486.6
iPSC3	MGnull	B4	3	2223.6
iPSC3	MGnull	B4	4	2026.8
iPSC3	MGnull	B4	5	2213.5
iPSC3	MGnull	B4	6	2067.2
iPSC3	MGnull	B4	7	1605.3
iPSC3	MGnull	B5	1	1807.2
iPSC3	MGnull	B5	2	2011.6
iPSC3	MGnull	B5	3	2077.3
iPSC3	MGnull	B5	4	2102.5
iPSC3	MGnull	B5	5	1585.1
iPSC3	MGnull	B5	6	1968.7
iPSC3	MGnull	B5	7	1678.5
iPSC3	MGnull	B5	8	1670.9
iPSC3	MGnull	B5	9	1789.5
iPSC3	MGnull	B5	10	1900.6
iPSC3	MGnull	B5	11	1948.5
iPSC3	MGnull	B5	12	2117.6
iPSC3	MGnull	B5	13	2218.6
iPSC3	MGnull	B5	14	1890.5
iPSC3	MGnull	B5	15	1653.2
