# Supplementary material for: Morphogenesis and development of human telencephalic organoids in the absence and presence of exogenous extracellular matrix
Source: EMBO J. 2023 Oct 16;42(22):e113213. doi: 10.15252/embj.2022113213 (PMC10646563; doi:10.15252/embj.2022113213)
Supplement: Supplementary file 6 — Source Data for Figure 5 [file EMBJ-42-e113213-s007.zip]

Archive with 82 entries (76 files):
- Figure5/
- __MACOSX/._Figure5
- Figure5/Fig5K/
- __MACOSX/Figure5/._Fig5K
- Figure5/.DS_Store
- __MACOSX/Figure5/._.DS_Store
- Figure5/Fig5J/
- __MACOSX/Figure5/._Fig5J
- Figure5/Fig5I/
- __MACOSX/Figure5/._Fig5I
- Figure5/Fig5K/Fig5K_SATB2_DLX2_D120.csv
- __MACOSX/Figure5/Fig5K/._Fig5K_SATB2_DLX2_D120.csv
- Figure5/Fig5J/Fig5J_FOXG1_OTX2_D120.csv
- __MACOSX/Figure5/Fig5J/._Fig5J_FOXG1_OTX2_D120.csv
- Figure5/Fig5I/.DS_Store
- __MACOSX/Figure5/Fig5I/._.DS_Store
- Figure5/Fig5I/SATB2-CTIP2/
- __MACOSX/Figure5/Fig5I/._SATB2-CTIP2
- Figure5/Fig5I/SCGN-COUPTFii/
- __MACOSX/Figure5/Fig5I/._SCGN-COUPTFii
- Figure5/Fig5I/SATB2-CTIP2/Fig5I_H9_D120_MGliq_greenCTIP2-magentaSATB2.jpg
- __MACOSX/Figure5/Fig5I/SATB2-CTIP2/._Fig5I_H9_D120_MGliq_greenCTIP2-magentaSATB2.jpg
- Figure5/Fig5I/SATB2-CTIP2/Fig5I_H9_D120_MGliq_CTIP2.jpg
- __MACOSX/Figure5/Fig5I/SATB2-CTIP2/._Fig5I_H9_D120_MGliq_CTIP2.jpg
- Figure5/Fig5I/SATB2-CTIP2/Fig5I_H9_D120_MGdrop_SATB2.jpg
- __MACOSX/Figure5/Fig5I/SATB2-CTIP2/._Fig5I_H9_D120_MGdrop_SATB2.jpg
- Figure5/Fig5I/SATB2-CTIP2/Fig5I_H9_D120_MGliq_SATB2_zoom.jpg
- __MACOSX/Figure5/Fig5I/SATB2-CTIP2/._Fig5I_H9_D120_MGliq_SATB2_zoom.jpg
- Figure5/Fig5I/SATB2-CTIP2/Fig5I_H9_D120_MGdrop_CTIP2.jpg
- __MACOSX/Figure5/Fig5I/SATB2-CTIP2/._Fig5I_H9_D120_MGdrop_CTIP2.jpg
- Figure5/Fig5I/SATB2-CTIP2/.DS_Store
- __MACOSX/Figure5/Fig5I/SATB2-CTIP2/._.DS_Store
- Figure5/Fig5I/SATB2-CTIP2/Fig5I_H9_D120_MGdrop_greenCTIP2-magentaSATB2.jpg
- __MACOSX/Figure5/Fig5I/SATB2-CTIP2/._Fig5I_H9_D120_MGdrop_greenCTIP2-magentaSATB2.jpg
- Figure5/Fig5I/SATB2-CTIP2/Fig5I_H9_D120_MGliq_SATB2.jpg
- __MACOSX/Figure5/Fig5I/SATB2-CTIP2/._Fig5I_H9_D120_MGliq_SATB2.jpg
- Figure5/Fig5I/SATB2-CTIP2/Fig5I_H9_D120_MGnull_greenCTIP2-magentaSATB2.jpg
- __MACOSX/Figure5/Fig5I/SATB2-CTIP2/._Fig5I_H9_D120_MGnull_greenCTIP2-magentaSATB2.jpg
- Figure5/Fig5I/SATB2-CTIP2/Fig5I_H9_D120_MGliq_CTIP2_zoom.jpg
- __MACOSX/Figure5/Fig5I/SATB2-CTIP2/._Fig5I_H9_D120_MGliq_CTIP2_zoom.jpg
- Figure5/Fig5I/SATB2-CTIP2/Fig5I_H9_D120_MGdrop_CTIP2_zoom.jpg
- __MACOSX/Figure5/Fig5I/SATB2-CTIP2/._Fig5I_H9_D120_MGdrop_CTIP2_zoom.jpg
- Figure5/Fig5I/SATB2-CTIP2/Fig5I_H9_D120_MGnull_greenCTIP2-magentaSATB2_zoom.jpg
- __MACOSX/Figure5/Fig5I/SATB2-CTIP2/._Fig5I_H9_D120_MGnull_greenCTIP2-magentaSATB2_zoom.jpg
- Figure5/Fig5I/SATB2-CTIP2/Fig5I_H9_D120_MGdrop_greenCTIP2-magentaSATB2_zoom.jpg
- __MACOSX/Figure5/Fig5I/SATB2-CTIP2/._Fig5I_H9_D120_MGdrop_greenCTIP2-magentaSATB2_zoom.jpg
- Figure5/Fig5I/SATB2-CTIP2/Fig5I_H9_D120_MGnull_CTIP2_zoom.jpg
- __MACOSX/Figure5/Fig5I/SATB2-CTIP2/._Fig5I_H9_D120_MGnull_CTIP2_zoom.jpg
- Figure5/Fig5I/SATB2-CTIP2/Fig5I_H9_D120_MGnull_SATB2_zoom.jpg
- __MACOSX/Figure5/Fig5I/SATB2-CTIP2/._Fig5I_H9_D120_MGnull_SATB2_zoom.jpg
- Figure5/Fig5I/SATB2-CTIP2/Fig5I_H9_D120_MGnull_SATB2.jpg
- __MACOSX/Figure5/Fig5I/SATB2-CTIP2/._Fig5I_H9_D120_MGnull_SATB2.jpg
- Figure5/Fig5I/SATB2-CTIP2/Fig5I_H9_D120_MGliq_greenCTIP2-magentaSATB2_zoom.jpg
- __MACOSX/Figure5/Fig5I/SATB2-CTIP2/._Fig5I_H9_D120_MGliq_greenCTIP2-magentaSATB2_zoom.jpg
- Figure5/Fig5I/SATB2-CTIP2/Fig5I_H9_D120_MGnull_CTIP2.jpg
- __MACOSX/Figure5/Fig5I/SATB2-CTIP2/._Fig5I_H9_D120_MGnull_CTIP2.jpg
- Figure5/Fig5I/SATB2-CTIP2/Fig5I_H9_D120_MGdrop_SATB2_zoom.jpg
- __MACOSX/Figure5/Fig5I/SATB2-CTIP2/._Fig5I_H9_D120_MGdrop_SATB2_zoom.jpg
- Figure5/Fig5I/SCGN-COUPTFii/Fig5I_H9_D120_MGliq_SCGN_zoom.jpg
- __MACOSX/Figure5/Fig5I/SCGN-COUPTFii/._Fig5I_H9_D120_MGliq_SCGN_zoom.jpg
- Figure5/Fig5I/SCGN-COUPTFii/Fig5I_H9_D120_MGliq_COUPTFii_zoom.jpg
- __MACOSX/Figure5/Fig5I/SCGN-COUPTFii/._Fig5I_H9_D120_MGliq_COUPTFii_zoom.jpg
- Figure5/Fig5I/SCGN-COUPTFii/Fig5I_H9_D120_MGdrop_COUPTFii_zoom.jpg
- __MACOSX/Figure5/Fig5I/SCGN-COUPTFii/._Fig5I_H9_D120_MGdrop_COUPTFii_zoom.jpg
- Figure5/Fig5I/SCGN-COUPTFii/Fig5I_H9_D120_MGnull_cyanSCGN-yellowCOUPTFii.jpg
- __MACOSX/Figure5/Fig5I/SCGN-COUPTFii/._Fig5I_H9_D120_MGnull_cyanSCGN-yellowCOUPTFii.jpg
- Figure5/Fig5I/SCGN-COUPTFii/Fig5I_H9_D120_MGdrop_cyanSCGN-yellowCOUPTFii.jpg
- __MACOSX/Figure5/Fig5I/SCGN-COUPTFii/._Fig5I_H9_D120_MGdrop_cyanSCGN-yellowCOUPTFii.jpg
- Figure5/Fig5I/SCGN-COUPTFii/Fig5I_H9_D120_MGnull_COUPTFii_zoom.jpg
- __MACOSX/Figure5/Fig5I/SCGN-COUPTFii/._Fig5I_H9_D120_MGnull_COUPTFii_zoom.jpg
- Figure5/Fig5I/SCGN-COUPTFii/Fig5I_H9_D120_MGliq_cyanSCGN-yellowCOUPTFii.jpg
- __MACOSX/Figure5/Fig5I/SCGN-COUPTFii/._Fig5I_H9_D120_MGliq_cyanSCGN-yellowCOUPTFii.jpg
- Figure5/Fig5I/SCGN-COUPTFii/Fig5I_H9_D120_MGnull_cyanSCGN-yellowCOUPTFii_zoom.jpg
- __MACOSX/Figure5/Fig5I/SCGN-COUPTFii/._Fig5I_H9_D120_MGnull_cyanSCGN-yellowCOUPTFii_zoom.jpg
- Figure5/Fig5I/SCGN-COUPTFii/Fig5I_H9_D120_MGnull_SCGN_zoom.jpg
- __MACOSX/Figure5/Fig5I/SCGN-COUPTFii/._Fig5I_H9_D120_MGnull_SCGN_zoom.jpg
- Figure5/Fig5I/SCGN-COUPTFii/Fig5I_H9_D120_MGdrop_cyanSCGN-yellowCOUPTFii_zoom.jpg
- __MACOSX/Figure5/Fig5I/SCGN-COUPTFii/._Fig5I_H9_D120_MGdrop_cyanSCGN-yellowCOUPTFii_zoom.jpg
- Figure5/Fig5I/SCGN-COUPTFii/Fig5I_H9_D120_MGdrop_SCGN_zoom.jpg
- __MACOSX/Figure5/Fig5I/SCGN-COUPTFii/._Fig5I_H9_D120_MGdrop_SCGN_zoom.jpg
- Figure5/Fig5I/SCGN-COUPTFii/Fig5I_H9_D120_MGliq_cyanSCGN-yellowCOUPTFii_zoom.jpg
- __MACOSX/Figure5/Fig5I/SCGN-COUPTFii/._Fig5I_H9_D120_MGliq_cyanSCGN-yellowCOUPTFii_zoom.jpg
