# Supplementary material for: Morphogenesis and development of human telencephalic organoids in the absence and presence of exogenous extracellular matrix
Source: EMBO J. 2023 Oct 16;42(22):e113213. doi: 10.15252/embj.2022113213 (PMC10646563; doi:10.15252/embj.2022113213)
Supplement: Supplementary file 6 — Source Data for Figure 5 [file EMBJ-42-e113213-s007.zip › Figure5/Fig5K/Fig5K_SATB2_DLX2_D120.csv]

CellLine	Condition	Batch	Organoid	Staining	Percent_cells
H9	MGdrop	1	O1	SATB2	88.5298454831057
H9	MGdrop	1	O1	DLX2	11.4701545168943
H9	MGdrop	1	O2	SATB2	82.3314092636914
H9	MGdrop	1	O2	DLX2	17.6685907363086
H9	MGdrop	1	O3	SATB2	92.6998439396567
H9	MGdrop	1	O3	DLX2	7.30015606034333
H9	MGdrop	2	O1	SATB2	94.181288850421
H9	MGdrop	2	O1	DLX2	5.81871114957904
H9	MGdrop	2	O2	SATB2	85.5824384353301
H9	MGdrop	2	O2	DLX2	14.4175615646699
H9	MGdrop	2	O3	SATB2	88.8005122847225
H9	MGdrop	2	O3	DLX2	11.1994877152775
H9	MGliq	1	O1	SATB2	70.9486895533407
H9	MGliq	1	O1	DLX2	29.0513104466593
H9	MGliq	1	O2	SATB2	77.0095559302979
H9	MGliq	1	O2	DLX2	22.9904440697021
H9	MGliq	1	O3	SATB2	70.632798573975
H9	MGliq	1	O3	DLX2	29.367201426025
H9	MGliq	1	O4	SATB2	81.5544853847015
H9	MGliq	1	O4	DLX2	18.4455146152985
H9	MGliq	2	O1	SATB2	88.3182535338249
H9	MGliq	2	O1	DLX2	11.6817464661751
H9	MGliq	2	O2	SATB2	90.3432800566884
H9	MGliq	2	O2	DLX2	9.65671994331155
H9	MGliq	2	O3	SATB2	89.7994392926461
H9	MGliq	2	O3	DLX2	10.2005607073539
H9	MGnull	1	O1	SATB2	76.2290862290862
H9	MGnull	1	O1	DLX2	23.7709137709138
H9	MGnull	1	O2	SATB2	93.2831810854379
H9	MGnull	1	O2	DLX2	6.71681891456206
H9	MGnull	1	O3	SATB2	70.2586206896552
H9	MGnull	1	O3	DLX2	29.7413793103448
H9	MGnull	1	O4	SATB2	71.4526457701382
H9	MGnull	1	O4	DLX2	28.5473542298618
H9	MGnull	1	O5	SATB2	77.8204370939161
H9	MGnull	1	O5	DLX2	22.1795629060839
H9	MGnull	1	O6	SATB2	92.1865154379332
H9	MGnull	1	O6	DLX2	7.81348456206679
H9	MGnull	2	O1	SATB2	69.1619318181818
H9	MGnull	2	O1	DLX2	30.8380681818182
H9	MGnull	2	O2	SATB2	78.6983355152422
H9	MGnull	2	O2	DLX2	21.3016644847578
H9	MGnull	2	O3	SATB2	90.5437634152158
H9	MGnull	2	O3	DLX2	9.45623658478416
H9	MGnull	2	O4	SATB2	79.1730141458107
H9	MGnull	2	O4	DLX2	20.8269858541893
H9	MGnull	3	O1	SATB2	88.0125154813897
H9	MGnull	3	O1	DLX2	11.9874845186103
H9	MGnull	3	O2	SATB2	86.1050747794964
H9	MGnull	3	O2	DLX2	13.8949252205036
H9	MGnull	3	O3	SATB2	86.8334249587686
H9	MGnull	3	O3	DLX2	13.1665750412314
H9	MGnull	3	O4	SATB2	85.2302479593408
H9	MGnull	3	O4	DLX2	14.7697520406592
iPSC1	MGdrop	1	O1	SATB2	48.5312794461059
iPSC1	MGdrop	1	O1	DLX2	51.4687205538941
iPSC1	MGdrop	1	O2	SATB2	69.4613838449222
iPSC1	MGdrop	1	O2	DLX2	30.5386161550778
iPSC1	MGdrop	1	O3	SATB2	57.5094912680334
iPSC1	MGdrop	1	O3	DLX2	42.4905087319666
iPSC1	MGdrop	1	O4	SATB2	74.195073270655
iPSC1	MGdrop	1	O4	DLX2	25.804926729345
iPSC1	MGdrop	1	O5	SATB2	60.2730175039448
iPSC1	MGdrop	1	O5	DLX2	39.7269824960552
iPSC1	MGdrop	1	O6	SATB2	82.4122557673319
iPSC1	MGdrop	1	O6	DLX2	17.5877442326681
iPSC1	MGdrop	2	O1	SATB2	79.8996913580247
iPSC1	MGdrop	2	O1	DLX2	20.1003086419753
iPSC1	MGdrop	2	O3	SATB2	62.2805695773375
iPSC1	MGdrop	2	O3	DLX2	37.7194304226625
iPSC1	MGdrop	2	O4	SATB2	11.8514588859416
iPSC1	MGdrop	2	O4	DLX2	88.1485411140584
iPSC1	MGliq	1	O1	SATB2	52.6596660354622
iPSC1	MGliq	1	O1	DLX2	47.3403339645378
iPSC1	MGliq	1	O2	SATB2	79.1223483272922
iPSC1	MGliq	1	O2	DLX2	20.8776516727078
iPSC1	MGliq	1	O3	SATB2	79.8279784349777
iPSC1	MGliq	1	O3	DLX2	20.1720215650223
iPSC1	MGliq	1	O4	SATB2	67.7262240451166
iPSC1	MGliq	1	O4	DLX2	32.2737759548834
iPSC1	MGliq	2	O1	SATB2	74.7514437101863
iPSC1	MGliq	2	O1	DLX2	25.2485562898137
iPSC1	MGliq	2	O2	SATB2	74.1800751247407
iPSC1	MGliq	2	O2	DLX2	25.8199248752593
iPSC1	MGliq	2	O3	SATB2	54.9749896453946
iPSC1	MGliq	2	O3	DLX2	45.0250103546054
iPSC1	MGliq	2	O4	SATB2	36.8835098335855
iPSC1	MGliq	2	O4	DLX2	63.1164901664145
iPSC1	MGnull	1	O1	SATB2	94.6206380391056
iPSC1	MGnull	1	O1	DLX2	5.37936196089438
iPSC1	MGnull	1	O2	SATB2	96.3330850095191
iPSC1	MGnull	1	O2	DLX2	3.66691499048092
iPSC1	MGnull	1	O3	SATB2	93.2378025022728
iPSC1	MGnull	1	O3	DLX2	6.76219749772717
iPSC1	MGnull	1	O4	SATB2	56.1277884880198
iPSC1	MGnull	1	O4	DLX2	43.8722115119802
iPSC1	MGnull	1	O5	SATB2	47.5746153370821
iPSC1	MGnull	1	O5	DLX2	52.4253846629179
iPSC1	MGnull	1	O6	SATB2	52.5607046288116
iPSC1	MGnull	1	O6	DLX2	47.4392953711884
iPSC1	MGnull	2	O1	SATB2	67.5929339992626
iPSC1	MGnull	2	O1	DLX2	32.4070660007374
iPSC1	MGnull	2	O2	SATB2	64.9439423406933
iPSC1	MGnull	2	O2	DLX2	35.0560576593067
iPSC1	MGnull	2	O3	SATB2	50.1715875714948
iPSC1	MGnull	2	O3	DLX2	49.8284124285052
iPSC2	MGdrop	1	O1	SATB2	90.6343668615793
iPSC2	MGdrop	1	O1	DLX2	9.36563313842072
iPSC2	MGdrop	1	O2	SATB2	79.0564254859611
iPSC2	MGdrop	1	O2	DLX2	20.9435745140389
iPSC2	MGdrop	1	O3	SATB2	88.0137093984844
iPSC2	MGdrop	1	O3	DLX2	11.9862906015156
iPSC2	MGdrop	1	O4	SATB2	88.1058066853882
iPSC2	MGdrop	1	O4	DLX2	11.8941933146118
iPSC2	MGdrop	1	O5	SATB2	87.3846613620232
iPSC2	MGdrop	1	O5	DLX2	12.6153386379768
iPSC2	MGdrop	1	O6	SATB2	86.8527971663715
iPSC2	MGdrop	1	O6	DLX2	13.1472028336285
iPSC2	MGdrop	2	O1	SATB2	94.4674908612971
iPSC2	MGdrop	2	O1	DLX2	5.53250913870292
iPSC2	MGdrop	2	O2	SATB2	80.8251407444752
iPSC2	MGdrop	2	O2	DLX2	19.1748592555247
iPSC2	MGdrop	2	O3	SATB2	88.6740710270122
iPSC2	MGdrop	2	O3	DLX2	11.3259289729878
iPSC2	MGdrop	2	O4	SATB2	95.8985963299509
iPSC2	MGdrop	2	O4	DLX2	4.10140367004915
iPSC2	MGliq	1	O1	SATB2	89.3034238488784
iPSC2	MGliq	1	O1	DLX2	10.6965761511216
iPSC2	MGliq	1	O2	SATB2	89.5413601045176
iPSC2	MGliq	1	O2	DLX2	10.4586398954824
iPSC2	MGliq	1	O3	SATB2	90.5125699564715
iPSC2	MGliq	1	O3	DLX2	9.48743004352847
iPSC2	MGliq	1	O4	SATB2	88.8655404097658
iPSC2	MGliq	1	O4	DLX2	11.1344595902342
iPSC2	MGliq	2	O1	SATB2	94.3992837958818
iPSC2	MGliq	2	O1	DLX2	5.60071620411817
iPSC2	MGliq	2	O2	SATB2	71.1461344772918
iPSC2	MGliq	2	O2	DLX2	28.8538655227082
iPSC2	MGliq	2	O3	SATB2	74.2105263157895
iPSC2	MGliq	2	O3	DLX2	25.7894736842105
iPSC2	MGliq	2	O4	SATB2	85.3149135211574
iPSC2	MGliq	2	O4	DLX2	14.6850864788426
iPSC2	MGnull	1	O1	SATB2	91.0916161707515
iPSC2	MGnull	1	O1	DLX2	8.90838382924844
iPSC2	MGnull	1	O2	SATB2	86.4680426098535
iPSC2	MGnull	1	O2	DLX2	13.5319573901465
iPSC2	MGnull	1	O3	SATB2	88.2956152758133
iPSC2	MGnull	1	O3	DLX2	11.7043847241867
iPSC2	MGnull	1	O4	SATB2	88.068269378949
iPSC2	MGnull	1	O4	DLX2	11.931730621051
iPSC2	MGnull	1	O5	SATB2	84.090405495236
iPSC2	MGnull	1	O5	DLX2	15.909594504764
iPSC2	MGnull	1	O6	SATB2	96.1055933089388
iPSC2	MGnull	1	O6	DLX2	3.89440669106116
iPSC2	MGnull	2	O1	SATB2	83.9582546278806
iPSC2	MGnull	2	O1	DLX2	16.0417453721194
iPSC2	MGnull	2	O2	SATB2	82.8752224639114
iPSC2	MGnull	2	O2	DLX2	17.1247775360886
iPSC2	MGnull	2	O3	SATB2	86.379146167275
iPSC2	MGnull	2	O3	DLX2	13.620853832725
iPSC2	MGnull	2	O4	SATB2	88.162276718135
iPSC2	MGnull	2	O4	DLX2	11.837723281865
iPSC2	MGnull	2	O5	SATB2	89.4644527595884
iPSC2	MGnull	2	O5	DLX2	10.5355472404116
iPSC2	MGnull	3	O1	SATB2	91.0897345878388
iPSC2	MGnull	3	O1	DLX2	8.91026541216121
iPSC3	MGdrop	1	O1	SATB2	92.1635501195656
iPSC3	MGdrop	1	O1	DLX2	7.83644988043436
iPSC3	MGdrop	1	O2	SATB2	78.4673195171943
iPSC3	MGdrop	1	O2	DLX2	21.5326804828057
iPSC3	MGdrop	1	O5	SATB2	83.9715453307099
iPSC3	MGdrop	1	O5	DLX2	16.0284546692901
iPSC3	MGdrop	1	O7	SATB2	93.7497171305725
iPSC3	MGdrop	1	O7	DLX2	6.25028286942747
iPSC3	MGliq	1	O1	SATB2	79.5867768595041
iPSC3	MGliq	1	O1	DLX2	20.4132231404959
iPSC3	MGliq	1	O10	SATB2	80.7231559085524
iPSC3	MGliq	1	O10	DLX2	19.2768440914476
iPSC3	MGliq	1	O2	SATB2	85.622453079263
iPSC3	MGliq	1	O2	DLX2	14.377546920737
iPSC3	MGliq	1	O9	SATB2	89.5578907507337
iPSC3	MGliq	1	O9	DLX2	10.4421092492663
iPSC3	MGnull	1	O1	SATB2	80.9135319980459
iPSC3	MGnull	1	O1	DLX2	19.0864680019541
iPSC3	MGnull	1	O2	SATB2	84.20709866493
iPSC3	MGnull	1	O2	DLX2	15.79290133507
iPSC3	MGnull	1	O3	SATB2	82.8318361706137
iPSC3	MGnull	1	O3	DLX2	17.1681638293863
iPSC3	MGnull	1	O4	SATB2	72.5644459323736
iPSC3	MGnull	1	O4	DLX2	27.4355540676264
iPSC3	MGnull	1	O5	SATB2	71.0934972500809
iPSC3	MGnull	1	O5	DLX2	28.9065027499191
iPSC3	MGnull	1	O6	SATB2	80.582953039894
iPSC3	MGnull	1	O6	DLX2	19.417046960106
iPSC3	MGnull	1	O7	SATB2	83.3537260385713
iPSC3	MGnull	1	O7	DLX2	16.6462739614287
