# Supplementary material for: Morphogenesis and development of human telencephalic organoids in the absence and presence of exogenous extracellular matrix
Source: EMBO J. 2023 Oct 16;42(22):e113213. doi: 10.15252/embj.2022113213 (PMC10646563; doi:10.15252/embj.2022113213)
Supplement: Supplementary file 6 — Source Data for Figure 5 [file EMBJ-42-e113213-s007.zip › Figure5/Fig5J/Fig5J_FOXG1_OTX2_D120.csv]

CellLine	Condition	Batch	Organoid	Staining	Percent_area
H9	MGdrop	1	O1	OTX2	0
H9	MGdrop	1	O1	FOXG1	100
H9	MGdrop	1	O2	OTX2	9.49338984530781
H9	MGdrop	1	O2	FOXG1	90.5066101546922
H9	MGdrop	1	O3	OTX2	5.72158629251613
H9	MGdrop	1	O3	FOXG1	94.2784137074839
H9	MGdrop	2	O1	OTX2	6.92558452273792
H9	MGdrop	2	O1	FOXG1	93.0744154772621
H9	MGdrop	2	O2	OTX2	3.98218049871485
H9	MGdrop	2	O2	FOXG1	96.0178195012851
H9	MGdrop	2	O3	OTX2	1.50670487645627
H9	MGdrop	2	O3	FOXG1	98.4932951235437
H9	MGliq	1	O1	OTX2	0
H9	MGliq	1	O1	FOXG1	100
H9	MGliq	1	O2	OTX2	0
H9	MGliq	1	O2	FOXG1	100
H9	MGliq	1	O3	OTX2	0
H9	MGliq	1	O3	FOXG1	100
H9	MGliq	1	O4	OTX2	0
H9	MGliq	1	O4	FOXG1	100
H9	MGliq	2	O1	OTX2	0
H9	MGliq	2	O1	FOXG1	100
H9	MGliq	2	O2	OTX2	0.85757090015684
H9	MGliq	2	O2	FOXG1	99.1424290998432
H9	MGliq	2	O3	OTX2	0
H9	MGliq	2	O3	FOXG1	100
H9	MGnull	1	O1	OTX2	0
H9	MGnull	1	O1	FOXG1	100
H9	MGnull	1	O2	OTX2	0
H9	MGnull	1	O2	FOXG1	100
H9	MGnull	1	O3	OTX2	0.683688041655302
H9	MGnull	1	O3	FOXG1	99.3163119583447
H9	MGnull	1	O4	OTX2	0
H9	MGnull	1	O4	FOXG1	100
H9	MGnull	1	O5	OTX2	0
H9	MGnull	1	O5	FOXG1	100
H9	MGnull	1	O6	OTX2	0
H9	MGnull	1	O6	FOXG1	100
H9	MGnull	2	O1	OTX2	0
H9	MGnull	2	O1	FOXG1	100
H9	MGnull	2	O2	OTX2	0.177649683126657
H9	MGnull	2	O2	FOXG1	99.8223503168733
H9	MGnull	2	O3	OTX2	0
H9	MGnull	2	O3	FOXG1	100
H9	MGnull	2	O4	OTX2	0
H9	MGnull	2	O4	FOXG1	100
H9	MGnull	2	O5	OTX2	0
H9	MGnull	2	O5	FOXG1	100
H9	MGnull	2	O6	OTX2	0
H9	MGnull	2	O6	FOXG1	100
H9	MGnull	3	O1	OTX2	0
H9	MGnull	3	O1	FOXG1	100
H9	MGnull	3	O2	OTX2	0
H9	MGnull	3	O2	FOXG1	100
H9	MGnull	3	O3	OTX2	0.489651584734758
H9	MGnull	3	O3	FOXG1	99.5103484152652
H9	MGnull	3	O4	OTX2	0.434423650962099
H9	MGnull	3	O4	FOXG1	99.5655763490379
iPSC1	MGdrop	1	O1	OTX2	0
iPSC1	MGdrop	1	O1	FOXG1	100
iPSC1	MGdrop	1	O2	OTX2	0
iPSC1	MGdrop	1	O2	FOXG1	100
iPSC1	MGdrop	1	O3	OTX2	0.952718021382068
iPSC1	MGdrop	1	O3	FOXG1	99.0472819786179
iPSC1	MGdrop	1	O4	OTX2	0
iPSC1	MGdrop	1	O4	FOXG1	100
iPSC1	MGdrop	1	O5	OTX2	0
iPSC1	MGdrop	1	O5	FOXG1	100
iPSC1	MGdrop	1	O6	OTX2	0
iPSC1	MGdrop	1	O6	FOXG1	100
iPSC1	MGdrop	2	O1	OTX2	0
iPSC1	MGdrop	2	O1	FOXG1	100
iPSC1	MGdrop	2	O2	OTX2	0
iPSC1	MGdrop	2	O2	FOXG1	100
iPSC1	MGdrop	2	O3	OTX2	0.18413630564655
iPSC1	MGdrop	2	O3	FOXG1	99.8158636943535
iPSC1	MGliq	1	O1	OTX2	0
iPSC1	MGliq	1	O1	FOXG1	100
iPSC1	MGliq	1	O2	OTX2	0
iPSC1	MGliq	1	O2	FOXG1	100
iPSC1	MGliq	1	O3	OTX2	0
iPSC1	MGliq	1	O3	FOXG1	100
iPSC1	MGliq	1	O4	OTX2	2.9058169691779
iPSC1	MGliq	1	O4	FOXG1	97.0941830308221
iPSC1	MGliq	2	O1	OTX2	0
iPSC1	MGliq	2	O1	FOXG1	100
iPSC1	MGliq	2	O2	OTX2	5.02008073657194
iPSC1	MGliq	2	O2	FOXG1	94.9799192634281
iPSC1	MGliq	2	O3	OTX2	0
iPSC1	MGliq	2	O3	FOXG1	100
iPSC1	MGliq	2	O4	OTX2	0
iPSC1	MGliq	2	O4	FOXG1	100
iPSC1	MGnull	1	O1	OTX2	0
iPSC1	MGnull	1	O1	FOXG1	100
iPSC1	MGnull	1	O2	OTX2	0
iPSC1	MGnull	1	O2	FOXG1	100
iPSC1	MGnull	1	O3	OTX2	0
iPSC1	MGnull	1	O3	FOXG1	100
iPSC1	MGnull	1	O4	OTX2	0
iPSC1	MGnull	1	O4	FOXG1	100
iPSC1	MGnull	1	O5	OTX2	0
iPSC1	MGnull	1	O5	FOXG1	100
iPSC1	MGnull	1	O6	OTX2	0
iPSC1	MGnull	1	O6	FOXG1	100
iPSC1	MGnull	1	O7	OTX2	0
iPSC1	MGnull	1	O7	FOXG1	100
iPSC1	MGnull	2	O1	OTX2	1.93998508211779
iPSC1	MGnull	2	O1	FOXG1	98.0600149178822
iPSC1	MGnull	2	O2	OTX2	0
iPSC1	MGnull	2	O2	FOXG1	100
iPSC1	MGnull	2	O3	OTX2	0
iPSC1	MGnull	2	O3	FOXG1	100
iPSC2	MGdrop	1	O1	OTX2	13.5597617586659
iPSC2	MGdrop	1	O1	FOXG1	86.4402382413341
iPSC2	MGdrop	1	O2	OTX2	12.9549494936677
iPSC2	MGdrop	1	O2	FOXG1	87.0450505063323
iPSC2	MGdrop	1	O3	OTX2	0
iPSC2	MGdrop	1	O3	FOXG1	100
iPSC2	MGdrop	1	O4	OTX2	19.5783918096951
iPSC2	MGdrop	1	O4	FOXG1	80.4216081903049
iPSC2	MGdrop	1	O5	OTX2	0.0921752020058472
iPSC2	MGdrop	1	O5	FOXG1	99.9078247979942
iPSC2	MGdrop	1	O6	OTX2	0
iPSC2	MGdrop	1	O6	FOXG1	100
iPSC2	MGdrop	2	O1	OTX2	2.33792496224792
iPSC2	MGdrop	2	O1	FOXG1	97.6620750377521
iPSC2	MGdrop	2	O2	OTX2	1.06092254989462
iPSC2	MGdrop	2	O2	FOXG1	98.9390774501054
iPSC2	MGdrop	2	O3	OTX2	4.64372572028746
iPSC2	MGdrop	2	O3	FOXG1	95.3562742797125
iPSC2	MGdrop	2	O4	OTX2	0
iPSC2	MGdrop	2	O4	FOXG1	100
iPSC2	MGdrop	2	O5	OTX2	25.7137378763027
iPSC2	MGdrop	2	O5	FOXG1	74.2862621236973
iPSC2	MGliq	1	O1	OTX2	0
iPSC2	MGliq	1	O1	FOXG1	100
iPSC2	MGliq	1	O2	OTX2	0
iPSC2	MGliq	1	O2	FOXG1	100
iPSC2	MGliq	1	O3	OTX2	0
iPSC2	MGliq	1	O3	FOXG1	100
iPSC2	MGliq	1	O4	OTX2	0.264889010001374
iPSC2	MGliq	1	O4	FOXG1	99.7351109899986
iPSC2	MGliq	2	O1	OTX2	0
iPSC2	MGliq	2	O1	FOXG1	100
iPSC2	MGliq	2	O2	OTX2	0.655332267542496
iPSC2	MGliq	2	O2	FOXG1	99.3446677324575
iPSC2	MGliq	2	O3	OTX2	0.391910359713262
iPSC2	MGliq	2	O3	FOXG1	99.6080896402867
iPSC2	MGliq	2	O4	OTX2	0
iPSC2	MGliq	2	O4	FOXG1	100
iPSC2	MGnull	1	O1	OTX2	0
iPSC2	MGnull	1	O1	FOXG1	100
iPSC2	MGnull	1	O2	OTX2	0
iPSC2	MGnull	1	O2	FOXG1	100
iPSC2	MGnull	1	O3	OTX2	2.01095485929549
iPSC2	MGnull	1	O3	FOXG1	97.9890451407045
iPSC2	MGnull	1	O4	OTX2	0.516815809494314
iPSC2	MGnull	1	O4	FOXG1	99.4831841905057
iPSC2	MGnull	1	O5	OTX2	0
iPSC2	MGnull	1	O5	FOXG1	100
iPSC2	MGnull	2	O1	OTX2	0
iPSC2	MGnull	2	O1	FOXG1	100
iPSC2	MGnull	2	O2	OTX2	0
iPSC2	MGnull	2	O2	FOXG1	100
iPSC2	MGnull	2	O3	OTX2	0
iPSC2	MGnull	2	O3	FOXG1	100
iPSC2	MGnull	2	O4	OTX2	0
iPSC2	MGnull	2	O4	FOXG1	100
iPSC2	MGnull	2	O5	OTX2	2.2874971825679
iPSC2	MGnull	2	O5	FOXG1	97.7125028174321
iPSC2	MGnull	3	O1	OTX2	0
iPSC2	MGnull	3	O1	FOXG1	100
iPSC2	MGnull	3	O2	OTX2	0
iPSC2	MGnull	3	O2	FOXG1	100
iPSC2	MGnull	3	O3	OTX2	0
iPSC2	MGnull	3	O3	FOXG1	100
iPSC2	MGnull	3	O4	OTX2	0
iPSC2	MGnull	3	O4	FOXG1	100
iPSC3	MGdrop	1	O1	OTX2	2.1264366364565
iPSC3	MGdrop	1	O1	FOXG1	97.8735633635435
iPSC3	MGdrop	1	O2	OTX2	0
iPSC3	MGdrop	1	O2	FOXG1	100
iPSC3	MGdrop	1	O3	OTX2	1.26374301525511
iPSC3	MGdrop	1	O3	FOXG1	98.7362569847449
iPSC3	MGdrop	1	O4	OTX2	1.12892869211057
iPSC3	MGdrop	1	O4	FOXG1	98.8710713078894
iPSC3	MGdrop	1	O5	OTX2	0
iPSC3	MGdrop	1	O5	FOXG1	100
iPSC3	MGdrop	1	O6	OTX2	3.47565567977555
iPSC3	MGdrop	1	O6	FOXG1	96.5243443202244
iPSC3	MGliq	1	O1	OTX2	0
iPSC3	MGliq	1	O1	FOXG1	100
iPSC3	MGliq	1	O2	OTX2	0
iPSC3	MGliq	1	O2	FOXG1	100
iPSC3	MGliq	1	O3	OTX2	0
iPSC3	MGliq	1	O3	FOXG1	100
iPSC3	MGliq	1	O4	OTX2	0.23229171817994
iPSC3	MGliq	1	O4	FOXG1	99.76770828182
iPSC3	MGliq	1	O5	OTX2	0
iPSC3	MGliq	1	O5	FOXG1	100
iPSC3	MGnull	1	O1	OTX2	0.85519151301078
iPSC3	MGnull	1	O1	FOXG1	99.1448084869892
iPSC3	MGnull	1	O2	OTX2	0
iPSC3	MGnull	1	O2	FOXG1	100
iPSC3	MGnull	1	O3	OTX2	0
iPSC3	MGnull	1	O3	FOXG1	100
iPSC3	MGnull	1	O4	OTX2	0
iPSC3	MGnull	1	O4	FOXG1	100
iPSC3	MGnull	1	O5	OTX2	0
iPSC3	MGnull	1	O5	FOXG1	100
iPSC3	MGnull	1	O6	OTX2	1.37889675876548
iPSC3	MGnull	1	O6	FOXG1	98.6211032412345
iPSC3	MGnull	1	O7	OTX2	0
iPSC3	MGnull	1	O7	FOXG1	100
iPSC3	MGnull	1	O8	OTX2	0
iPSC3	MGnull	1	O8	FOXG1	100
